# Supplementary material for: 4-[(E)-({4-[(4-Amino­phen­yl)sulfon­yl]phen­yl}imino)­meth­yl]phenol ethanol monosolvate
Source: Acta Crystallogr Sect E Struct Rep Online. 2012 May 19;68(Pt 6):o1789. doi: 10.1107/S1600536812021563 (PMC3379368; doi:10.1107/S1600536812021563)
Supplement: Supplementary file 1 [file e-68-o1789-sup1.cif]

##############################################################################
#                                                                            #
# This CIF contains the data in a paper accepted for publication in          #
# Acta Crystallographica Section E. It conforms to the requirements of       #
# Notes for Authors for Acta Crystallographica Section E, and has been       #
# peer reviewed under the auspices of the IUCr Commission on Journals.       #
#                                                                            #
# Full details of the Crystallographic Information File format               #
# are given in the paper "The Crystallographic Information File (CIF):       #
# a New Standard Archive File for Crystallography" by S. R. Hall, F. H.      #
# Allen and I. D. Brown [Acta Cryst. (1991), A47, 655-685].                  #
#                                                                            #
# The current version of the core CIF dictionary is obtainable from          #
# ftp://ftp.iucr.org/pub/cif_core.dic.                                       #
#                                                                            #
# Software is freely available for graphical display of the structure(s)     #
# in this CIF. For information consult the CIF software page                 #
# http://www.iucr.org/resources/cif/software.                                #
#                                                                            #
# This file may be used for bona fide research purposes within the           #
# scientific community so long as proper attribution is given to the journal # 
# article from which it was obtained.                                        #
#                                                                            #
##############################################################################
data_global
_audit_creation_method     ?
_journal_date_recd_electronic     2012-05-11
_journal_date_accepted     2012-05-11
_journal_name_full     'Acta Crystallographica, Section E'
_journal_year     2012
_journal_volume     68
_journal_issue      6
_journal_page_first     o1789
_journal_page_last     o1789
_journal_paper_category     QO
_journal_paper_doi     10.1107/S1600536812021563
_journal_coeditor_code     BQ2358
_publ_contact_author
;
Muhammad Nawaz Tahir
University of Sargodha
Department of Physics
Sargodha
Pakistan
;
_publ_contact_author_email     'dmntahir_uos@yahoo.com'
_publ_contact_author_fax     '0092 48 32 22 121'
_publ_contact_author_phone     '0092 48 92 30 914'
_publ_section_title
;
4-[(<i>E</i>)-({4-[(4-Aminophenyl)sulfonyl]phenyl}imino)methyl]phenol ethanol
monosolvate
;
loop_
    _publ_author_name
    _publ_author_address
    'Sadaf Afzal'
;
Department of Chemistry
Quaid-i-Azam University
Islamabad
Pakistan
;
    'Zareen Akhter'
;
Department of Chemistry
Quaid-i-Azam University
Islamabad
Pakistan
;
    'Tahir, M. Nawaz'
;
University of Sargodha
Department of Physics
Sargodha
Pakistan
;
data_I
_audit_creation_method     SHELXL-97
_chemical_name_systematic
;
4-[(<i>E</i>)-({4-[(4-Aminophenyl)sulfonyl]phenyl}imino)methyl]phenol
ethanol monosolvate
;
_chemical_name_common     ?
_chemical_formula_moiety     'C19 H16 N2 O3 S, C2 H6 O'
_chemical_formula_sum     'C21 H22 N2 O4 S'
_chemical_formula_iupac     'C19 H16 N2 O3 S, C2 H6 O'
_chemical_formula_weight     398.47
_symmetry_cell_setting     monoclinic
_symmetry_space_group_name_H-M     'P 21/n'
_symmetry_space_group_name_Hall     '-P 2yn'
loop_
    _symmetry_equiv_pos_site_id
    _symmetry_equiv_pos_as_xyz
    1 x,y,z
    2 1/2-x,1/2+y,1/2-z
    3 -x,-y,-z
    4 1/2+x,1/2-y,1/2+z
_cell_length_a     8.5281(3)
_cell_length_b     25.3057(12)
_cell_length_c     9.4084(4)
_cell_angle_alpha     90
_cell_angle_beta     96.738(3)
_cell_angle_gamma     90
_cell_volume     2016.40(15)
_cell_formula_units_Z     4
_cell_measurement_reflns_used     2522
_cell_measurement_theta_min     1.61
_cell_measurement_theta_max     26.00
_cell_measurement_temperature     296(2)
_exptl_crystal_description     prism
_exptl_crystal_colour     yellow
_exptl_crystal_size_max     0.35
_exptl_crystal_size_mid     0.25
_exptl_crystal_size_min     0.20
_exptl_crystal_density_diffrn     1.313
_exptl_crystal_density_meas     ?
_exptl_crystal_density_method     'not measured'
_exptl_crystal_F_000     840
_exptl_absorpt_coefficient_mu     0.190
_exptl_absorpt_correction_type     multi-scan
_exptl_absorpt_process_details     '(SADABS; Bruker, 2005)'
_exptl_absorpt_correction_T_min     0.948
_exptl_absorpt_correction_T_max     0.968
_exptl_special_details
;
;
_diffrn_ambient_temperature     296(2)
_diffrn_radiation_type     MoK\a
_diffrn_radiation_wavelength     0.71073
_diffrn_radiation_source     'fine-focus sealed tube'
_diffrn_radiation_monochromator     graphite
_diffrn_measurement_device_type     'Bruker Kappa APEXII CCD'
_diffrn_measurement_method     \w
_diffrn_detector_area_resol_mean     8.00
_diffrn_reflns_number     16497
_diffrn_reflns_av_R_equivalents     0.0391
_diffrn_reflns_av_sigmaI/netI     0.0489
_diffrn_reflns_theta_min     1.61
_diffrn_reflns_theta_max     26.00
_diffrn_reflns_theta_full     26.00
_diffrn_measured_fraction_theta_max     0.998
_diffrn_measured_fraction_theta_full     0.998
_diffrn_reflns_limit_h_min     -10
_diffrn_reflns_limit_h_max     10
_diffrn_reflns_limit_k_min     -28
_diffrn_reflns_limit_k_max     31
_diffrn_reflns_limit_l_min     -11
_diffrn_reflns_limit_l_max     11
_diffrn_standards_number     0
_diffrn_standards_interval_count     ?
_diffrn_standards_interval_time     ?
_diffrn_standards_decay_%     ?
_refine_special_details
;
Refinement of <i>F</i>^2^ against ALL reflections. The weighted <i>R</i>-factor
<i>wR</i> and goodness of fit <i>S</i> are based on <i>F</i>^2^, conventional
<i>R</i>-factors <i>R</i> are based on <i>F</i>, with <i>F</i> set to zero for
negative <i>F</i>^2^. The threshold expression of <i>F</i>^2^ >
\s(<i>F</i>^2^) is used only for calculating <i>R</i>-factors(gt) <i>etc</i>.
and is not relevant to the choice of reflections for refinement.
<i>R</i>-factors based on <i>F</i>^2^ are statistically about twice as large
as those based on <i>F</i>, and <i>R</i>- factors based on ALL data will be
even larger.
;
_reflns_number_total     3969
_reflns_number_gt     2400
_reflns_threshold_expression     I>2\s(I)
_refine_ls_structure_factor_coef     Fsqd
_refine_ls_matrix_type     full
_refine_ls_R_factor_all     0.1040
_refine_ls_R_factor_gt     0.0543
_refine_ls_wR_factor_gt     0.1191
_refine_ls_wR_factor_ref     0.1380
_refine_ls_goodness_of_fit_ref     1.041
_refine_ls_restrained_S_all     1.041
_refine_ls_number_reflns     3969
_refine_ls_number_parameters     256
_refine_ls_number_restraints     0
_refine_ls_hydrogen_treatment     constr
_refine_ls_weighting_scheme     calc
_refine_ls_weighting_details
         'calc w=1/[\s^2^(Fo^2^)+(0.0486P)^2^+0.7969P] where P=(Fo^2^+2Fc^2^)/3'
_atom_sites_solution_hydrogens     geom
_atom_sites_solution_primary     direct
_atom_sites_solution_secondary     difmap
_refine_ls_shift/su_max     0.000
_refine_ls_shift/su_mean     0.000
_refine_diff_density_max     0.224
_refine_diff_density_min     -0.218
_refine_ls_extinction_method     ?
loop_
    _atom_type_symbol
    _atom_type_description
    _atom_type_scat_dispersion_real
    _atom_type_scat_dispersion_imag
    _atom_type_scat_source
    'C' 'C' 0.0033 0.0016
                         'International Tables Vol C Tables 4.2.6.8 and 6.1.1.4'
    'H' 'H' 0.0000 0.0000
                         'International Tables Vol C Tables 4.2.6.8 and 6.1.1.4'
    'N' 'N' 0.0061 0.0033
                         'International Tables Vol C Tables 4.2.6.8 and 6.1.1.4'
    'O' 'O' 0.0106 0.0060
                         'International Tables Vol C Tables 4.2.6.8 and 6.1.1.4'
    'S' 'S' 0.1246 0.1234
                         'International Tables Vol C Tables 4.2.6.8 and 6.1.1.4'
_computing_data_collection     'APEX2 (Bruker, 2009)'
_computing_cell_refinement     'SAINT (Bruker, 2009)'
_computing_data_reduction     'SAINT (Bruker, 2009)'
_computing_structure_solution     'SHELXS97 (Sheldrick, 2008)'
_computing_structure_refinement     'SHELXL97 (Sheldrick, 2008)'
_computing_molecular_graphics
                  'ORTEP-3 for Windows (Farrugia, 1997) and PLATON (Spek, 2009)'
_computing_publication_material
                                'WinGX (Farrugia, 1999) and PLATON (Spek, 2009)'
loop_
    _atom_site_type_symbol
    _atom_site_label
    _atom_site_fract_x
    _atom_site_fract_y
    _atom_site_fract_z
    _atom_site_U_iso_or_equiv
    _atom_site_thermal_displace_type
    _atom_site_calc_flag
    _atom_site_refinement_flags
    _atom_site_occupancy
    _atom_site_disorder_assembly
    _atom_site_disorder_group
    S S1 0.16578(8) 0.17666(3) 0.09119(8) 0.0587(3) Uani . . 1.000 . -16
    O O1 0.4083(3) -0.10515(8) 1.1540(2) 0.0809(9) Uani . . 1.000 . -16
    O O2 0.1370(3) 0.14540(8) -0.0375(2) 0.0721(8) Uani . . 1.000 . -16
    O O3 0.2983(2) 0.21201(8) 0.1066(2) 0.0758(8) Uani . . 1.000 . -16
    N N1 0.2707(3) 0.01949(9) 0.5599(3) 0.0605(9) Uani . . 1.000 . -16
    N N2 -0.4161(3) 0.28543(11) 0.1989(3) 0.0851(11) Uani . . 1.000 . -16
    C C1 0.3681(3) -0.07205(11) 1.0424(3) 0.0588(11) Uani . . 1.000 . -16
    C C2 0.4236(4) -0.08302(12) 0.9138(4) 0.0721(14) Uani . . 1.000 . -16
    C C3 0.3891(4) -0.05033(12) 0.7990(3) 0.0682(12) Uani . . 1.000 . -16
    C C4 0.2988(3) -0.00543(11) 0.8088(3) 0.0562(10) Uani . . 1.000 . -16
    C C5 0.2454(4) 0.00539(13) 0.9378(3) 0.0764(14) Uani . . 1.000 . -16
    C C6 0.2771(4) -0.02806(13) 1.0536(3) 0.0763(14) Uani . . 1.000 . -16
    C C7 0.2612(3) 0.03107(11) 0.6889(3) 0.0609(11) Uani . . 1.000 . -16
    C C8 0.2394(3) 0.05957(11) 0.4557(3) 0.0555(10) Uani . . 1.000 . -16
    C C9 0.1327(3) 0.04922(12) 0.3366(3) 0.0638(11) Uani . . 1.000 . -16
    C C10 0.1075(3) 0.08533(11) 0.2278(3) 0.0602(11) Uani . . 1.000 . -16
    C C11 0.1906(3) 0.13213(10) 0.2355(3) 0.0514(10) Uani . . 1.000 . -16
    C C12 0.2935(3) 0.14365(12) 0.3551(3) 0.0653(11) Uani . . 1.000 . -16
    C C13 0.3182(3) 0.10741(12) 0.4654(3) 0.0659(11) Uani . . 1.000 . -16
    C C14 -0.0044(3) 0.21204(10) 0.1125(3) 0.0484(9) Uani . . 1.000 . -16
    C C15 -0.1499(3) 0.19453(11) 0.0475(3) 0.0565(10) Uani . . 1.000 . -16
    C C16 -0.2849(3) 0.21927(12) 0.0754(3) 0.0595(11) Uani . . 1.000 . -16
    C C17 -0.2800(3) 0.26199(11) 0.1685(3) 0.0548(10) Uani . . 1.000 . -16
    C C18 -0.1330(3) 0.28033(11) 0.2303(3) 0.0556(10) Uani . . 1.000 . -16
    C C19 0.0020(3) 0.25527(11) 0.2027(3) 0.0561(10) Uani . . 1.000 . -16
    O O4 0.7066(3) 0.07876(9) 0.6003(2) 0.0849(10) Uani . . 1.000 . -16
    C C20 0.8298(5) 0.11197(18) 0.5671(5) 0.1181(19) Uani . . 1.000 . -16
    C C21 0.7841(6) 0.15143(18) 0.4597(5) 0.134(2) Uani . . 1.000 . -16
    H H1 0.37154 -0.09407 1.22496 0.0971 Uiso . . 1.000 . -16
    H H2 0.48515 -0.11294 0.90520 0.0862 Uiso . . 1.000 . -16
    H H2A -0.50591 0.27377 0.16033 0.1019 Uiso . . 1.000 . -16
    H H2B -0.41223 0.31187 0.25664 0.1019 Uiso . . 1.000 . -16
    H H3 0.42698 -0.05840 0.71280 0.0817 Uiso . . 1.000 . -16
    H H5 0.18667 0.03587 0.94737 0.0913 Uiso . . 1.000 . -16
    H H6 0.23672 -0.02068 1.13905 0.0918 Uiso . . 1.000 . -16
    H H7 0.22811 0.06497 0.70918 0.0731 Uiso . . 1.000 . -16
    H H9 0.07762 0.01743 0.33023 0.0765 Uiso . . 1.000 . -16
    H H10 0.03426 0.07826 0.14877 0.0723 Uiso . . 1.000 . -16
    H H12 0.34661 0.17582 0.36174 0.0784 Uiso . . 1.000 . -16
    H H13 0.38791 0.11523 0.54620 0.0789 Uiso . . 1.000 . -16
    H H15 -0.15513 0.16594 -0.01499 0.0678 Uiso . . 1.000 . -16
    H H16 -0.38177 0.20736 0.03146 0.0714 Uiso . . 1.000 . -16
    H H18 -0.12709 0.30965 0.29026 0.0667 Uiso . . 1.000 . -16
    H H19 0.09933 0.26744 0.24512 0.0673 Uiso . . 1.000 . -16
    H H4 0.69645 0.05409 0.54350 0.1018 Uiso . . 1.000 . -16
    H H20A 0.91206 0.09020 0.53444 0.1417 Uiso . . 1.000 . -16
    H H20B 0.87447 0.12966 0.65393 0.1417 Uiso . . 1.000 . -16
    H H21A 0.74450 0.13442 0.37156 0.2008 Uiso . . 1.000 . -16
    H H21B 0.87416 0.17265 0.44508 0.2008 Uiso . . 1.000 . -16
    H H21C 0.70331 0.17353 0.49098 0.2008 Uiso . . 1.000 . -16
loop_
    _atom_site_aniso_label
    _atom_site_aniso_U_11
    _atom_site_aniso_U_22
    _atom_site_aniso_U_33
    _atom_site_aniso_U_12
    _atom_site_aniso_U_13
    _atom_site_aniso_U_23
    S1 0.0582(4) 0.0594(5) 0.0613(5) 0.0032(4) 0.0187(3) 0.0088(4)
    O1 0.1062(18) 0.0712(14) 0.0637(15) 0.0133(12) 0.0030(13) 0.0100(12)
    O2 0.0955(15) 0.0701(13) 0.0547(14) 0.0147(11) 0.0260(11) 0.0005(11)
    O3 0.0545(12) 0.0784(14) 0.0973(17) -0.0049(10) 0.0206(11) 0.0223(12)
    N1 0.0746(16) 0.0550(15) 0.0515(17) 0.0026(12) 0.0056(12) 0.0024(13)
    N2 0.0591(16) 0.099(2) 0.094(2) 0.0173(14) -0.0038(14) -0.0306(17)
    C1 0.0683(18) 0.0521(18) 0.053(2) -0.0043(14) -0.0049(15) -0.0015(15)
    C2 0.080(2) 0.061(2) 0.078(3) 0.0171(16) 0.0202(18) 0.0090(18)
    C3 0.077(2) 0.064(2) 0.066(2) 0.0050(16) 0.0190(16) 0.0022(17)
    C4 0.0611(17) 0.0522(17) 0.0537(19) -0.0027(14) -0.0005(14) -0.0060(15)
    C5 0.105(3) 0.067(2) 0.056(2) 0.0257(18) 0.0040(18) -0.0072(17)
    C6 0.108(3) 0.076(2) 0.045(2) 0.024(2) 0.0099(17) -0.0013(17)
    C7 0.0653(18) 0.0539(18) 0.062(2) 0.0012(14) 0.0012(15) -0.0033(16)
    C8 0.0614(17) 0.0513(17) 0.0546(19) 0.0060(14) 0.0105(14) 0.0014(15)
    C9 0.077(2) 0.0543(18) 0.060(2) -0.0126(15) 0.0077(16) -0.0033(16)
    C10 0.0671(18) 0.0615(19) 0.0513(19) -0.0070(15) 0.0037(14) -0.0017(16)
    C11 0.0494(15) 0.0525(17) 0.0538(19) 0.0056(13) 0.0128(13) -0.0009(14)
    C12 0.0622(18) 0.0519(18) 0.080(2) -0.0065(14) 0.0004(16) 0.0059(17)
    C13 0.0654(18) 0.064(2) 0.064(2) -0.0024(15) -0.0103(15) 0.0039(17)
    C14 0.0526(16) 0.0446(16) 0.0484(17) -0.0006(12) 0.0076(12) 0.0003(13)
    C15 0.0623(18) 0.0548(17) 0.0516(18) -0.0093(14) 0.0029(14) -0.0106(14)
    C16 0.0509(17) 0.070(2) 0.0550(19) -0.0057(14) -0.0043(13) -0.0053(16)
    C17 0.0552(17) 0.0585(18) 0.0493(18) 0.0055(14) 0.0007(13) 0.0022(14)
    C18 0.0622(18) 0.0495(16) 0.0535(18) -0.0006(14) 0.0003(14) -0.0087(14)
    C19 0.0496(16) 0.0608(18) 0.0568(19) -0.0082(13) 0.0019(13) -0.0012(15)
    O4 0.1173(19) 0.0697(15) 0.0691(16) -0.0090(14) 0.0174(14) -0.0028(12)
    C20 0.097(3) 0.113(3) 0.146(4) -0.026(3) 0.022(3) 0.017(3)
    C21 0.192(5) 0.107(3) 0.098(3) -0.055(3) -0.001(3) 0.017(3)
_geom_special_details
;
Bond distances, angles <i>etc</i>. have been calculated using the rounded
fractional coordinates. All su's are estimated from the variances of the
(full) variance-covariance matrix. The cell e.s.d.'s are taken into account in
the estimation of distances, angles and torsion angles
;
loop_
    _geom_bond_atom_site_label_1
    _geom_bond_atom_site_label_2
    _geom_bond_site_symmetry_1
    _geom_bond_site_symmetry_2
    _geom_bond_distance
    _geom_bond_publ_flag
    S1 O2 . . 1.443(2) no
    S1 O3 . . 1.435(2) no
    S1 C11 . . 1.758(3) no
    S1 C14 . . 1.737(3) no
    O1 C1 . . 1.355(3) no
    O1 H1 . . 0.8200 no
    O4 C20 . . 1.409(5) no
    O4 H4 . . 0.8200 no
    N1 C7 . . 1.260(4) no
    N1 C8 . . 1.414(4) no
    N2 C17 . . 1.363(4) no
    N2 H2B . . 0.8600 no
    N2 H2A . . 0.8600 no
    C1 C6 . . 1.368(4) no
    C1 C2 . . 1.378(5) no
    C2 C3 . . 1.365(5) no
    C3 C4 . . 1.382(4) no
    C4 C5 . . 1.373(4) no
    C4 C7 . . 1.464(4) no
    C5 C6 . . 1.381(4) no
    C8 C13 . . 1.382(4) no
    C8 C9 . . 1.383(4) no
    C9 C10 . . 1.370(4) no
    C10 C11 . . 1.378(4) no
    C11 C12 . . 1.375(4) no
    C12 C13 . . 1.382(4) no
    C14 C15 . . 1.390(4) no
    C14 C19 . . 1.382(4) no
    C15 C16 . . 1.363(4) no
    C16 C17 . . 1.389(4) no
    C17 C18 . . 1.398(4) no
    C18 C19 . . 1.366(4) no
    C2 H2 . . 0.9300 no
    C3 H3 . . 0.9300 no
    C5 H5 . . 0.9300 no
    C6 H6 . . 0.9300 no
    C7 H7 . . 0.9300 no
    C9 H9 . . 0.9300 no
    C10 H10 . . 0.9300 no
    C12 H12 . . 0.9300 no
    C13 H13 . . 0.9300 no
    C15 H15 . . 0.9300 no
    C16 H16 . . 0.9300 no
    C18 H18 . . 0.9300 no
    C19 H19 . . 0.9300 no
    C20 C21 . . 1.441(7) no
    C20 H20A . . 0.9700 no
    C20 H20B . . 0.9700 no
    C21 H21A . . 0.9600 no
    C21 H21B . . 0.9600 no
    C21 H21C . . 0.9600 no
loop_
    _geom_angle_atom_site_label_1
    _geom_angle_atom_site_label_2
    _geom_angle_atom_site_label_3
    _geom_angle_site_symmetry_1
    _geom_angle_site_symmetry_2
    _geom_angle_site_symmetry_3
    _geom_angle
    _geom_angle_publ_flag
    O2 S1 O3 . . . 118.74(13) no
    O2 S1 C11 . . . 106.85(12) no
    O2 S1 C14 . . . 108.50(14) no
    O3 S1 C11 . . . 107.43(12) no
    O3 S1 C14 . . . 109.01(12) no
    C11 S1 C14 . . . 105.53(13) no
    C1 O1 H1 . . . 109.00 no
    C20 O4 H4 . . . 110.00 no
    C7 N1 C8 . . . 118.2(2) no
    C17 N2 H2B . . . 120.00 no
    H2A N2 H2B . . . 120.00 no
    C17 N2 H2A . . . 120.00 no
    C2 C1 C6 . . . 119.2(3) no
    O1 C1 C2 . . . 118.3(3) no
    O1 C1 C6 . . . 122.5(3) no
    C1 C2 C3 . . . 120.6(3) no
    C2 C3 C4 . . . 121.0(3) no
    C5 C4 C7 . . . 119.3(3) no
    C3 C4 C7 . . . 122.7(3) no
    C3 C4 C5 . . . 117.9(3) no
    C4 C5 C6 . . . 121.4(3) no
    C1 C6 C5 . . . 119.9(3) no
    N1 C7 C4 . . . 124.2(3) no
    C9 C8 C13 . . . 119.2(3) no
    N1 C8 C13 . . . 122.1(2) no
    N1 C8 C9 . . . 118.6(3) no
    C8 C9 C10 . . . 120.6(3) no
    C9 C10 C11 . . . 120.0(3) no
    C10 C11 C12 . . . 120.0(3) no
    S1 C11 C10 . . . 119.7(2) no
    S1 C11 C12 . . . 120.3(2) no
    C11 C12 C13 . . . 120.0(3) no
    C8 C13 C12 . . . 120.1(3) no
    S1 C14 C19 . . . 120.4(2) no
    C15 C14 C19 . . . 119.4(2) no
    S1 C14 C15 . . . 120.0(2) no
    C14 C15 C16 . . . 120.0(3) no
    C15 C16 C17 . . . 121.0(2) no
    C16 C17 C18 . . . 118.7(2) no
    N2 C17 C18 . . . 120.8(3) no
    N2 C17 C16 . . . 120.5(2) no
    C17 C18 C19 . . . 120.1(3) no
    C14 C19 C18 . . . 120.7(2) no
    C1 C2 H2 . . . 120.00 no
    C3 C2 H2 . . . 120.00 no
    C4 C3 H3 . . . 119.00 no
    C2 C3 H3 . . . 119.00 no
    C4 C5 H5 . . . 119.00 no
    C6 C5 H5 . . . 119.00 no
    C5 C6 H6 . . . 120.00 no
    C1 C6 H6 . . . 120.00 no
    N1 C7 H7 . . . 118.00 no
    C4 C7 H7 . . . 118.00 no
    C8 C9 H9 . . . 120.00 no
    C10 C9 H9 . . . 120.00 no
    C11 C10 H10 . . . 120.00 no
    C9 C10 H10 . . . 120.00 no
    C13 C12 H12 . . . 120.00 no
    C11 C12 H12 . . . 120.00 no
    C8 C13 H13 . . . 120.00 no
    C12 C13 H13 . . . 120.00 no
    C14 C15 H15 . . . 120.00 no
    C16 C15 H15 . . . 120.00 no
    C17 C16 H16 . . . 119.00 no
    C15 C16 H16 . . . 119.00 no
    C17 C18 H18 . . . 120.00 no
    C19 C18 H18 . . . 120.00 no
    C18 C19 H19 . . . 120.00 no
    C14 C19 H19 . . . 120.00 no
    O4 C20 C21 . . . 114.9(4) no
    O4 C20 H20A . . . 109.00 no
    O4 C20 H20B . . . 109.00 no
    C21 C20 H20A . . . 109.00 no
    C21 C20 H20B . . . 109.00 no
    H20A C20 H20B . . . 108.00 no
    C20 C21 H21A . . . 109.00 no
    C20 C21 H21B . . . 109.00 no
    C20 C21 H21C . . . 109.00 no
    H21A C21 H21B . . . 109.00 no
    H21A C21 H21C . . . 109.00 no
    H21B C21 H21C . . . 109.00 no
loop_
    _geom_torsion_atom_site_label_1
    _geom_torsion_atom_site_label_2
    _geom_torsion_atom_site_label_3
    _geom_torsion_atom_site_label_4
    _geom_torsion_site_symmetry_1
    _geom_torsion_site_symmetry_2
    _geom_torsion_site_symmetry_3
    _geom_torsion_site_symmetry_4
    _geom_torsion
    _geom_torsion_publ_flag
    O2 S1 C11 C10 . . . . -33.3(3) no
    O2 S1 C11 C12 . . . . 146.1(2) no
    O3 S1 C11 C10 . . . . -161.7(2) no
    O3 S1 C11 C12 . . . . 17.7(3) no
    C14 S1 C11 C10 . . . . 82.1(2) no
    C14 S1 C11 C12 . . . . -98.5(2) no
    O2 S1 C14 C15 . . . . 22.7(3) no
    O2 S1 C14 C19 . . . . -162.3(2) no
    O3 S1 C14 C15 . . . . 153.4(2) no
    O3 S1 C14 C19 . . . . -31.7(3) no
    C11 S1 C14 C15 . . . . -91.5(2) no
    C11 S1 C14 C19 . . . . 83.5(2) no
    C8 N1 C7 C4 . . . . -176.5(2) no
    C7 N1 C8 C9 . . . . -129.1(3) no
    C7 N1 C8 C13 . . . . 54.6(4) no
    O1 C1 C2 C3 . . . . -178.7(3) no
    C6 C1 C2 C3 . . . . 0.3(5) no
    O1 C1 C6 C5 . . . . 177.3(3) no
    C2 C1 C6 C5 . . . . -1.7(5) no
    C1 C2 C3 C4 . . . . 0.4(5) no
    C2 C3 C4 C5 . . . . 0.3(5) no
    C2 C3 C4 C7 . . . . 179.0(3) no
    C3 C4 C5 C6 . . . . -1.6(5) no
    C7 C4 C5 C6 . . . . 179.6(3) no
    C3 C4 C7 N1 . . . . 18.7(4) no
    C5 C4 C7 N1 . . . . -162.5(3) no
    C4 C5 C6 C1 . . . . 2.3(5) no
    N1 C8 C9 C10 . . . . -175.1(3) no
    C13 C8 C9 C10 . . . . 1.4(4) no
    N1 C8 C13 C12 . . . . 174.5(3) no
    C9 C8 C13 C12 . . . . -1.9(4) no
    C8 C9 C10 C11 . . . . 1.0(4) no
    C9 C10 C11 S1 . . . . 176.5(2) no
    C9 C10 C11 C12 . . . . -2.9(4) no
    S1 C11 C12 C13 . . . . -176.9(2) no
    C10 C11 C12 C13 . . . . 2.5(4) no
    C11 C12 C13 C8 . . . . -0.1(4) no
    S1 C14 C15 C16 . . . . 173.6(2) no
    C19 C14 C15 C16 . . . . -1.4(4) no
    S1 C14 C19 C18 . . . . -173.9(2) no
    C15 C14 C19 C18 . . . . 1.1(4) no
    C14 C15 C16 C17 . . . . -0.1(4) no
    C15 C16 C17 N2 . . . . -178.0(3) no
    C15 C16 C17 C18 . . . . 1.9(4) no
    N2 C17 C18 C19 . . . . 177.7(3) no
    C16 C17 C18 C19 . . . . -2.2(4) no
    C17 C18 C19 C14 . . . . 0.8(4) no
loop_
    _geom_hbond_atom_site_label_D
    _geom_hbond_atom_site_label_H
    _geom_hbond_atom_site_label_A
    _geom_hbond_site_symmetry_A
    _geom_hbond_distance_DH
    _geom_hbond_distance_HA
    _geom_hbond_distance_DA
    _geom_hbond_angle_DHA
    _geom_hbond_publ_flag
    O1 H1 O4 3_657 0.82 1.89 2.698(3) 171 yes
    N2 H2A O3 1_455 0.86 2.30 3.105(3) 156 yes
    N2 H2B O2 4_455 0.86 2.21 3.026(3) 157 yes
    O4 H4 N1 3_656 0.82 2.13 2.926(3) 162 yes
_iucr_refine_instructions_details
;
TITL SB4STAR_0m in P2(1)/n
CELL 0.71073 8.5281 25.3057 9.4084 90.000 96.738 90.000
ZERR 4.00 0.0003 0.0012 0.0004 0.000 0.003 0.000
LATT 1
SYMM -x+1/2, y+1/2, -z+1/2
SFAC C  H  N  O  S
UNIT 84  88  8  16  4
L.S. 20
OMIT -3 52
ACTA
BOND $H
FMAP 2
PLAN 10
TEMP 23.000
MPLA 3 S1 O2 O3
MPLA 8 O1 C1 C2 C3 C4 C5 C6 C7
MPLA 7 C14 C15 C16 C17 C18 C19 N2
MPLA 7 N1 C8 C9 C10 C11 C12 C13
MPLA 8 O1 C1 C2 C3 C4 C5 C6 C7
MPLA 7 N1 C8 C9 C10 C11 C12 C13
MPLA 3 S1 O2 O3
MPLA 7 C14 C15 C16 C17 C18 C19 N2
MPLA 8 O1 C1 C2 C3 C4 C5 C6 C7
WGHT    0.048600    0.796900
FVAR       0.15060
MOLE 1
S1    5    0.165784    0.176655    0.091192    11.00000    0.05818    0.05935 =
         0.06131    0.00876    0.01868    0.00319
O1    4    0.408332   -0.105146    1.153954    11.00000    0.10618    0.07122 =
         0.06372    0.00999    0.00297    0.01326
AFIX 147
H1    2    0.371540   -0.094072    1.224955    11.00000   -1.20000
AFIX   0
O2    4    0.137017    0.145404   -0.037538    11.00000    0.09550    0.07009 =
         0.05471    0.00051    0.02601    0.01471
O3    4    0.298343    0.212010    0.106559    11.00000    0.05450    0.07835 =
         0.09734    0.02228    0.02064   -0.00488
N1    3    0.270728    0.019491    0.559905    11.00000    0.07462    0.05504 =
         0.05149    0.00236    0.00557    0.00258
N2    3   -0.416141    0.285431    0.198906    11.00000    0.05913    0.09866 =
         0.09385   -0.03056   -0.00377    0.01733
AFIX  93
H2A   2   -0.505910    0.273774    0.160334    11.00000   -1.20000
H2B   2   -0.412232    0.311870    0.256644    11.00000   -1.20000
AFIX   0
C1    1    0.368048   -0.072051    1.042385    11.00000    0.06834    0.05214 =
         0.05298   -0.00150   -0.00492   -0.00427
C2    1    0.423632   -0.083019    0.913804    11.00000    0.07995    0.06052 =
         0.07762    0.00904    0.02021    0.01710
AFIX  43
H2    2    0.485146   -0.112936    0.905198    11.00000   -1.20000
AFIX   0
C3    1    0.389120   -0.050325    0.798989    11.00000    0.07662    0.06417 =
         0.06594    0.00219    0.01900    0.00503
AFIX  43
H3    2    0.426981   -0.058395    0.712804    11.00000   -1.20000
AFIX   0
C4    1    0.298817   -0.005430    0.808820    11.00000    0.06110    0.05217 =
         0.05371   -0.00598   -0.00052   -0.00265
C5    1    0.245419    0.005386    0.937778    11.00000    0.10448    0.06651 =
         0.05604   -0.00716    0.00397    0.02569
AFIX  43
H5    2    0.186666    0.035870    0.947369    11.00000   -1.20000
AFIX   0
C6    1    0.277124   -0.028061    1.053603    11.00000    0.10819    0.07638 =
         0.04514   -0.00134    0.00990    0.02429
AFIX  43
H6    2    0.236723   -0.020685    1.139054    11.00000   -1.20000
AFIX   0
C7    1    0.261183    0.031069    0.688864    11.00000    0.06529    0.05389 =
         0.06219   -0.00330    0.00124    0.00123
AFIX  43
H7    2    0.228109    0.064975    0.709177    11.00000   -1.20000
AFIX   0
C8    1    0.239410    0.059574    0.455725    11.00000    0.06139    0.05133 =
         0.05464    0.00142    0.01052    0.00599
C9    1    0.132729    0.049222    0.336553    11.00000    0.07740    0.05431 =
         0.05950   -0.00334    0.00766   -0.01260
AFIX  43
H9    2    0.077619    0.017435    0.330231    11.00000   -1.20000
AFIX   0
C10   1    0.107447    0.085328    0.227749    11.00000    0.06711    0.06149 =
         0.05130   -0.00165    0.00366   -0.00697
AFIX  43
H10   2    0.034262    0.078260    0.148767    11.00000   -1.20000
AFIX   0
C11   1    0.190619    0.132131    0.235522    11.00000    0.04939    0.05247 =
         0.05379   -0.00086    0.01284    0.00555
C12   1    0.293545    0.143646    0.355057    11.00000    0.06215    0.05194 =
         0.08012    0.00587    0.00040   -0.00649
AFIX  43
H12   2    0.346615    0.175817    0.361738    11.00000   -1.20000
AFIX   0
C13   1    0.318197    0.107414    0.465362    11.00000    0.06537    0.06371 =
         0.06386    0.00388   -0.01029   -0.00241
AFIX  43
H13   2    0.387908    0.115234    0.546197    11.00000   -1.20000
AFIX   0
C14   1   -0.004354    0.212042    0.112524    11.00000    0.05258    0.04455 =
         0.04838    0.00031    0.00755   -0.00058
C15   1   -0.149891    0.194526    0.047513    11.00000    0.06225    0.05475 =
         0.05163   -0.01056    0.00292   -0.00926
AFIX  43
H15   2   -0.155127    0.165941   -0.014989    11.00000   -1.20000
AFIX   0
C16   1   -0.284853    0.219268    0.075432    11.00000    0.05093    0.06997 =
         0.05501   -0.00527   -0.00429   -0.00571
AFIX  43
H16   2   -0.381768    0.207356    0.031457    11.00000   -1.20000
AFIX   0
C17   1   -0.279996    0.261991    0.168514    11.00000    0.05519    0.05853 =
         0.04926    0.00222    0.00066    0.00551
C18   1   -0.132972    0.280326    0.230276    11.00000    0.06218    0.04950 =
         0.05345   -0.00874    0.00031   -0.00063
AFIX  43
H18   2   -0.127089    0.309646    0.290260    11.00000   -1.20000
AFIX   0
C19   1    0.002029    0.255274    0.202716    11.00000    0.04955    0.06076 =
         0.05684   -0.00119    0.00188   -0.00816
AFIX  43
H19   2    0.099331    0.267445    0.245118    11.00000   -1.20000
AFIX   0
MOLE 2
O4    4    0.706573    0.078759    0.600341    11.00000    0.11728    0.06971 =
         0.06908   -0.00277    0.01742   -0.00904
AFIX 147
H4    2    0.696455    0.054087    0.543501    11.00000   -1.20000
AFIX   0
C20   1    0.829746    0.111966    0.567057    11.00000    0.09740    0.11247 =
         0.14612    0.01693    0.02156   -0.02604
AFIX  23
H20A  2    0.912059    0.090199    0.534439    11.00000   -1.20000
H20B  2    0.874469    0.129660    0.653933    11.00000   -1.20000
AFIX   0
C21   1    0.784122    0.151435    0.459708    11.00000    0.19187    0.10690 =
         0.09841    0.01742   -0.00119   -0.05499
AFIX 137
H21A  2    0.744500    0.134421    0.371559    11.00000   -1.50000
H21B  2    0.874164    0.172650    0.445078    11.00000   -1.50000
H21C  2    0.703311    0.173527    0.490976    11.00000   -1.50000
HKLF 4 1 1 0 0 0 1 0 0 0 1
REM  SB4STAR_0m in P2(1)/n
REM R1 =  0.0543 for   2400 Fo > 4sig(Fo)  and  0.1040 for all   3969 data
REM    256 parameters refined using      0 restraints
END
WGHT      0.0486      0.7969
REM Highest difference peak  0.224,  deepest hole -0.218,  1-sigma level  0.037
Q1    1   0.0933  0.2026  0.1198  11.00000  0.05    0.22
Q2    1   0.1767  0.1536  0.1713  11.00000  0.05    0.20
Q3    1   0.7513  0.1446  0.5776  11.00000  0.05    0.20
Q4    1  -0.0600  0.1918  0.1258  11.00000  0.05    0.17
Q5    1   0.9426  0.1070  0.6640  11.00000  0.05    0.16
Q6    1  -0.4066  0.3002  0.2954  11.00000  0.05    0.16
Q7    1   0.2647  0.1343  0.2627  11.00000  0.05    0.15
Q8    1   0.8792  0.1175  0.4746  11.00000  0.05    0.15
Q9    1   0.3580  0.2045  0.1273  11.00000  0.05    0.14
Q10   1   0.1928  0.0895  0.4883  11.00000  0.05    0.14
;
