# Supplementary material for: 4-[(E)-({4-[(4-Amino­phen­yl)sulfon­yl]phen­yl}imino)­meth­yl]phenol ethanol monosolvate
Source: Acta Crystallogr Sect E Struct Rep Online. 2012 May 19;68(Pt 6):o1789. doi: 10.1107/S1600536812021563 (PMC3379368; doi:10.1107/S1600536812021563)
Supplement: Supplementary file 2 [file e-68-o1789-Isup2.hkl]

#
# h,k,l, Fc-squared, Fo-squared, sigma(Fo-squared) and status flag
#
data_I
_shelx_title ' SB4STAR_0m in P2(1)/n'
_shelx_refln_list_code          4
_shelx_F_calc_maximum      211.04
_exptl_crystal_F_000       840.00
_reflns_d_resolution_high  0.8107
 
loop_
 _symmetry_equiv_pos_as_xyz
 'x, y, z'
 '-x+1/2, y+1/2, -z+1/2'
 '-x, -y, -z'
 'x-1/2, -y-1/2, z-1/2'
 
_cell_length_a     8.5281
_cell_length_b    25.3057
_cell_length_c     9.4084
_cell_angle_alpha  90.000
_cell_angle_beta   96.738
_cell_angle_gamma  90.000
 
_shelx_F_squared_multiplier     1.000
 
loop_
 _refln_index_h
 _refln_index_k
 _refln_index_l
 _refln_F_squared_calc
 _refln_F_squared_meas
 _refln_F_squared_sigma
 _refln_observed_status
   2   0   0    44539.18    43105.07    925.71 o
   4   0   0      108.97      110.76     12.79 o
   6   0   0      164.66      168.22     11.11 o
   8   0   0        5.76        1.68      4.92 o
  10   0   0       24.46       -7.05     16.75 o
   1   1   0      257.54      194.76      2.64 o
   2   1   0     5961.85     5716.21     45.80 o
   3   1   0       51.57       29.07      2.19 o
   4   1   0      116.18      130.19      4.77 o
   5   1   0      101.72      111.34      6.11 o
   6   1   0        5.64       14.75      3.83 o
   7   1   0      393.85      393.85     11.24 o
   8   1   0        5.59        5.57      3.81 o
   9   1   0       49.17       10.02     11.74 o
  10   1   0        9.53      -14.77     12.78 o
   0   2   0        1.08        0.53      0.33 o
   1   2   0     3193.71     3308.88     31.98 o
   2   2   0     4405.95     4243.45     30.14 o
   3   2   0      730.27      734.00      8.93 o
   4   2   0      240.00      224.17      7.61 o
   5   2   0      428.37      400.18      7.85 o
   6   2   0     1302.09     1246.62     16.86 o
   7   2   0      118.14      118.75      9.00 o
   8   2   0       28.46       33.32      6.47 o
   9   2   0        4.37      -10.77     10.58 o
  10   2   0       13.04      -17.20     14.55 o
   1   3   0     5779.97     5718.91     38.33 o
   2   3   0     8648.71     8525.90     55.00 o
   3   3   0     3669.50     3412.16     27.92 o
   4   3   0      165.30      176.71      8.68 o
   5   3   0      260.12      281.57      8.22 o
   6   3   0      338.54      327.22      8.01 o
   7   3   0       87.65       90.20     11.13 o
   8   3   0        0.00       -5.93      4.77 o
   9   3   0       45.47       82.04     22.71 o
  10   3   0        7.30       -4.85     14.99 o
   0   4   0      522.41      481.30      8.56 o
   1   4   0     5996.66     6072.33     42.96 o
   2   4   0      454.68      360.36      4.16 o
   3   4   0     2100.65     2130.07     19.34 o
   4   4   0     4673.09     4713.61     43.19 o
   5   4   0      737.58      769.96     11.67 o
   6   4   0      228.47      242.04      8.95 o
   7   4   0      201.10      222.03     10.92 o
   8   4   0      133.42      155.27      7.85 o
   9   4   0       46.61       47.12     13.23 o
  10   4   0        3.74       -4.85     12.79 o
   1   5   0     4196.04     3867.86     30.82 o
   2   5   0     1822.28     1746.55     14.89 o
   3   5   0       68.17      148.68      3.44 o
   4   5   0       83.25      104.75      4.00 o
   5   5   0      246.82      256.37      6.49 o
   6   5   0       46.36       43.50      3.56 o
   7   5   0      169.32      162.67      6.95 o
   8   5   0      180.78      207.87     10.20 o
   9   5   0       95.77       72.98     27.12 o
  10   5   0       27.71       41.45     20.72 o
   0   6   0      491.11      552.92     11.02 o
   1   6   0     1707.97     1780.64     15.36 o
   2   6   0     6650.33     6626.03     45.91 o
   3   6   0        3.16        5.80      1.58 o
   4   6   0       17.74       26.41      2.99 o
   5   6   0      125.70      140.69      5.38 o
   6   6   0      344.82      321.16      7.87 o
   7   6   0       46.72       61.12      4.26 o
   8   6   0       61.70       35.44      9.21 o
   9   6   0        5.55       -6.02      9.03 o
  10   6   0       25.71       67.46     22.93 o
   1   7   0      535.38      526.39      6.88 o
   2   7   0      696.15      677.37      7.71 o
   3   7   0     2559.25     2534.54     21.81 o
   4   7   0      985.11      853.91     10.37 o
   5   7   0        0.16       -0.74      3.67 o
   6   7   0       69.50       69.38      5.14 o
   7   7   0        5.52       10.27      3.06 o
   8   7   0      208.03      218.11      7.87 o
   9   7   0        8.06        7.27     10.80 o
  10   7   0       30.02       -3.09     16.75 o
   0   8   0      334.17      270.19      8.05 o
   1   8   0     2663.67     2431.52     20.84 o
   2   8   0      122.91      135.94      5.21 o
   3   8   0       28.05       41.91      2.52 o
   4   8   0     1671.04     1759.66     18.01 o
   5   8   0       35.43       46.93      3.39 o
   6   8   0       41.77       42.37      5.02 o
   7   8   0       15.11       13.13      3.64 o
   8   8   0       15.99       15.71      3.85 o
   9   8   0       18.22       10.58     15.43 o
  10   8   0       46.01       21.60     18.96 o
   1   9   0      802.78      758.61      9.42 o
   2   9   0      389.15      318.34      7.27 o
   3   9   0     3716.77     4004.18     32.83 o
   4   9   0       46.02       84.57      3.99 o
   5   9   0      314.29      341.44      9.37 o
   6   9   0        9.51        9.19      4.09 o
   7   9   0        3.21       -1.00      5.54 o
   8   9   0       17.62       26.21      4.62 o
   9   9   0       11.45        8.82     14.55 o
  10   9   0        1.67       22.80     21.38 o
   0  10   0      854.39      767.77     16.10 o
   1  10   0     1404.09     1436.48     14.91 o
   2  10   0       39.82       58.58      3.62 o
   3  10   0       51.87       65.30      3.35 o
   4  10   0       95.54      122.32      5.18 o
   5  10   0      288.37      275.88      7.25 o
   6  10   0        2.14        3.10      3.30 o
   7  10   0       88.00       94.00      7.07 o
   8  10   0       61.11       80.81      6.82 o
   9  10   0        0.78        4.98      8.23 o
   1  11   0       23.26       27.46      2.67 o
   2  11   0     2612.00     2755.70     28.26 o
   3  11   0      241.32      245.72      5.80 o
   4  11   0     1099.65     1144.47     14.63 o
   5  11   0        8.71        9.05      2.84 o
   6  11   0        0.29       -0.74      3.15 o
   7  11   0       86.41       77.33      6.88 o
   8  11   0       28.95       42.13      5.91 o
   9  11   0        7.49       14.55      9.04 o
   0  12   0        2.77        0.61      3.49 o
   1  12   0       54.54       72.37      4.37 o
   2  12   0        4.64       10.15      2.96 o
   3  12   0      213.57      197.65      6.48 o
   4  12   0        0.02        4.18      2.46 o
   5  12   0        3.97        2.63      3.07 o
   6  12   0       17.04       21.79      4.59 o
   7  12   0       28.93       32.60      5.45 o
   8  12   0        2.29        6.67      4.47 o
   9  12   0        0.06       -1.10      8.54 o
   1  13   0       78.97       88.05      4.93 o
   2  13   0      232.47      213.70      7.94 o
   3  13   0      376.85      379.33      8.28 o
   4  13   0      195.89      213.75      6.83 o
   5  13   0      137.51      110.21      7.91 o
   6  13   0       21.23       29.17      5.12 o
   7  13   0       20.19       20.33      4.96 o
   8  13   0       44.76       57.21      7.76 o
   9  13   0        6.71       13.04      9.96 o
   0  14   0      678.51      708.06     26.46 o
   1  14   0        2.47       -0.23      2.06 o
   2  14   0      111.29      126.52      6.14 o
   3  14   0       29.89       38.18      3.99 o
   4  14   0      118.72      131.43      6.00 o
   5  14   0       18.83       21.99      6.87 o
   6  14   0      140.59      131.97      9.31 o
   7  14   0       13.58       19.74      5.22 o
   8  14   0        2.67        8.70      4.77 o
   9  14   0       21.65       30.23     13.45 o
   1  15   0       81.51       94.64      5.50 o
   2  15   0       29.41       22.90      3.31 o
   3  15   0      126.68      127.14      8.41 o
   4  15   0      278.27      261.86      8.49 o
   5  15   0       14.04       32.57      5.54 o
   6  15   0        6.51        9.50      4.34 o
   7  15   0        0.34        3.97      4.70 o
   8  15   0       13.38       14.67      5.27 o
   9  15   0       13.21        9.61     21.38 o
   0  16   0      148.54      124.93     29.32 o
   1  16   0      144.51      161.26      7.32 o
   2  16   0       10.51        8.67      2.86 o
   3  16   0       30.07       49.23      4.65 o
   4  16   0       10.71       13.70      3.93 o
   5  16   0      158.33      176.93     10.75 o
   6  16   0      132.55      145.79     10.30 o
   7  16   0      107.88      123.23     10.63 o
   8  16   0        1.91       -0.23      5.35 o
   1  17   0        9.46       10.50      3.04 o
   2  17   0       30.48       35.72      4.77 o
   3  17   0      649.17      637.01     13.26 o
   4  17   0      145.46      129.18      7.15 o
   5  17   0      262.82      274.07     19.35 o
   6  17   0       19.97       23.89      5.81 o
   7  17   0       60.79       50.07      7.12 o
   8  17   0        4.25        6.76      5.54 o
   0  18   0       24.17       29.18      7.28 o
   1  18   0      107.69      105.15      6.42 o
   2  18   0        1.65       -1.35      2.66 o
   3  18   0       63.33       71.24      5.82 o
   4  18   0       42.71       50.10      5.22 o
   5  18   0        7.16        6.64      4.25 o
   6  18   0        6.93       12.53      5.31 o
   7  18   0        6.99        9.67      5.45 o
   8  18   0        0.36       11.67      6.07 o
   1  19   0        8.17        5.81      3.12 o
   2  19   0       29.48       25.08      4.18 o
   3  19   0      431.42      407.52     11.33 o
   4  19   0      183.45      195.85      9.30 o
   5  19   0        3.81       -1.87      4.68 o
   6  19   0       28.25       16.39      5.67 o
   7  19   0        5.10        8.35      5.45 o
   8  19   0        6.53        0.48      6.64 o
   0  20   0       81.49       66.77      9.98 o
   1  20   0       13.43       10.55      3.47 o
   2  20   0      148.39      141.04      8.08 o
   3  20   0        0.35        5.41      3.54 o
   4  20   0        0.06        4.00      4.41 o
   5  20   0       15.83       16.28      5.23 o
   6  20   0        8.89       13.67      5.69 o
   7  20   0       10.31       11.77      6.01 o
   8  20   0        8.31       17.77     31.53 o
   1  21   0        1.60        6.01      3.51 o
   2  21   0      275.02      287.22     11.44 o
   3  21   0      321.83      332.38     13.67 o
   4  21   0      235.41      265.11     12.24 o
   5  21   0        0.25        6.09      5.72 o
   6  21   0       26.11       28.07      7.58 o
   7  21   0        5.17       11.15      9.19 o
   0  22   0       62.31       53.79     14.11 o
   1  22   0        0.02        3.50      5.90 o
   2  22   0       14.38       11.04      6.70 o
   3  22   0      146.23      164.27     15.56 o
   4  22   0      152.57      149.72     29.98 o
   5  22   0      133.84      115.93     15.10 o
   6  22   0        6.43       13.67      8.42 o
   7  22   0       11.58       11.20      8.88 o
   1  23   0       98.41       76.08     11.49 o
   2  23   0       25.07       21.65      8.09 o
   3  23   0        6.68        2.85      6.97 o
   4  23   0       11.67       11.46      7.79 o
   5  23   0       13.32       17.01      8.88 o
   6  23   0        0.58       -0.47      7.28 o
   7  23   0       14.09       16.74      9.96 o
   0  24   0        0.06       -7.05      7.50 o
   1  24   0      337.87      342.79     67.90 o
   2  24   0       74.18       59.51     10.48 o
   3  24   0       14.67       10.81      8.38 o
   4  24   0        0.62        4.89      6.77 o
   5  24   0       97.89       73.25     13.18 o
   6  24   0        6.00        7.73     13.89 o
   1  25   0       17.78       19.18      8.73 o
   2  25   0      121.12      148.73     15.82 o
   3  25   0        2.15       -3.22      6.65 o
   4  25   0       29.85       37.48     15.43 o
   5  25   0        0.76       -6.30      6.35 o
   6  25   0        0.02       -3.15      9.04 o
   0  26   0       91.33       98.32     18.96 o
   1  26   0       45.25       30.01      9.10 o
   2  26   0        0.01        0.00      7.17 o
   3  26   0        0.62       -3.21      6.35 o
   4  26   0        3.92       -4.20      7.32 o
   5  26   0        7.69        5.10      8.35 o
   1  27   0        9.88        2.78      8.03 o
   2  27   0        2.25        3.26      7.60 o
   3  27   0       37.18       49.86     11.38 o
   4  27   0        4.56        4.20      7.91 o
   5  27   0        2.59        8.42      8.47 o
   0  28   0      208.15      194.89     27.34 o
   1  28   0       72.08       73.36     13.05 o
   2  28   0       11.86        7.22      8.03 o
   3  28   0       28.55       18.56     14.55 o
   4  28   0        0.70        3.92      8.26 o
   1  29   0        0.27       -5.81     16.09 o
   2  29   0       27.26       21.48     10.55 o
   3  29   0        2.93       -2.20      7.79 o
   0  30   0       49.38       76.28     19.40 o
   1  30   0       18.03       23.94     10.67 o
   2  30   0        7.87       11.62      9.60 o
   1  31   0        4.10       -3.11      9.51 o
  -9   0   1      169.63      191.36     29.98 o
  -7   0   1     1620.88     1595.20     31.55 o
  -5   0   1       19.94       20.30      2.59 o
  -3   0   1      513.94      570.53      8.60 o
  -1   0   1      708.77      933.85      8.82 o
   1   0   1      221.13      217.47      4.05 o
   3   0   1      762.36      633.30     25.57 o
   5   0   1     2339.01     2303.70     36.50 o
   7   0   1       22.78       13.85     14.77 o
   9   0   1       25.09       19.40     18.52 o
 -10   1   1        0.04      -16.05     10.70 o
  -9   1   1        3.21      -11.97     17.86 o
  -8   1   1        0.53        2.98      4.98 o
  -7   1   1       84.63       97.52      6.14 o
  -6   1   1       15.09       29.23      2.05 o
  -5   1   1      715.67      703.79      8.76 o
  -4   1   1     1704.36     1701.65     17.36 o
  -3   1   1      102.49      127.77      3.60 o
  -2   1   1     8526.53     8431.04     56.77 o
  -1   1   1     1160.59     1040.23      8.55 o
   0   1   1      526.62      464.48      9.97 o
   1   1   1     3089.25     3176.57     20.92 o
   2   1   1        3.32       30.61      1.89 o
   3   1   1      168.06      144.18      4.26 o
   4   1   1      536.51      527.90      8.66 o
   5   1   1      347.87      320.30      6.37 o
   6   1   1       76.39       57.94      6.38 o
   7   1   1     1206.28     1103.59     27.96 o
   8   1   1        0.20       -1.94      4.18 o
   9   1   1        8.69       -1.92     11.49 o
  10   1   1        0.33      -21.83     14.55 o
 -10   2   1       36.93       -4.85     16.75 o
  -9   2   1       69.48       63.59     21.54 o
  -8   2   1      130.93      140.73     19.09 o
  -7   2   1      961.21      885.86     11.38 o
  -6   2   1      419.26      409.90      6.81 o
  -5   2   1       81.71       74.57      3.46 o
  -4   2   1      383.70      389.79      5.51 o
  -3   2   1     2235.76     2126.67     15.29 o
  -2   2   1    16882.56    16823.30    100.02 o
  -1   2   1     2920.05     2831.09     19.60 o
   0   2   1     2923.76     2690.22     22.03 o
   1   2   1     2991.75     2983.81     20.50 o
   2   2   1     6664.15     6523.08     40.52 o
   3   2   1     1019.54     1092.82     10.97 o
   4   2   1      469.36      451.21     10.31 o
   5   2   1      186.29      176.78      7.22 o
   6   2   1      124.45      114.21      6.09 o
   7   2   1      157.94      152.96      7.70 o
   8   2   1        0.51        1.07      5.29 o
   9   2   1        9.24       -8.38     14.11 o
  10   2   1        0.39      -23.81     17.20 o
 -10   3   1       55.30       52.03     22.05 o
  -9   3   1        5.03       14.57     12.13 o
  -8   3   1      160.07      153.06      8.91 o
  -7   3   1      502.63      534.17      9.82 o
  -6   3   1      196.02      201.77      5.85 o
  -5   3   1       11.29       16.54      2.45 o
  -4   3   1     1237.37     1318.06     13.00 o
  -3   3   1      856.34      992.72      8.81 o
  -2   3   1      797.67      801.04      7.18 o
  -1   3   1     1228.00     1197.15      9.40 o
   0   3   1     3960.61     3906.31     25.85 o
   1   3   1      419.69      451.54      5.08 o
   2   3   1      543.70      547.30      5.66 o
   3   3   1     1908.32     1936.82     19.28 o
   4   3   1      112.42      127.25      7.37 o
   5   3   1       42.24       47.50      5.44 o
   6   3   1      529.72      472.19     13.41 o
   7   3   1      245.32      230.28      8.16 o
   8   3   1       80.65       75.94      9.48 o
   9   3   1        6.05        3.97     13.67 o
  10   3   1        0.00        8.38     19.40 o
 -10   4   1        1.32       -0.88     16.75 o
  -9   4   1       21.74       34.86     11.98 o
  -8   4   1      174.27      190.14     10.85 o
  -7   4   1       44.00       63.49      4.77 o
  -6   4   1      292.43      290.20      8.27 o
  -5   4   1      310.10      363.60      7.85 o
  -4   4   1     4121.33     4083.12     32.77 o
  -3   4   1     3751.40     4033.17     28.34 o
  -2   4   1     3998.19     3774.32     24.59 o
  -1   4   1    16246.51    16674.06    110.34 o
   0   4   1      415.61      490.84      5.95 o
   1   4   1    13747.86    13900.91     92.50 o
   2   4   1     5171.49     5036.43     38.00 o
   3   4   1     1320.78     1372.29     13.09 o
   4   4   1       62.09       80.80      5.24 o
   5   4   1      122.90      132.14      7.77 o
   6   4   1      354.92      409.26     11.14 o
   7   4   1       27.93       30.56      7.96 o
   8   4   1        0.25        5.65      4.99 o
   9   4   1        9.91      -14.55      9.70 o
  10   4   1        7.67      -13.23     17.20 o
 -10   5   1        0.91      -15.87     10.58 o
  -9   5   1      112.34      124.86     14.78 o
  -8   5   1        4.11        6.76      4.01 o
  -7   5   1       45.71       39.66      3.22 o
  -6   5   1      876.13      871.90     10.77 o
  -5   5   1       51.34       62.20      3.12 o
  -4   5   1       85.70      104.32      4.52 o
  -3   5   1      110.91      124.47      3.13 o
  -2   5   1     5481.38     5529.37     36.90 o
  -1   5   1    15657.47    16201.39    108.77 o
   0   5   1    12106.50    12552.55    103.50 o
   1   5   1     9185.99     9434.91     67.52 o
   2   5   1     8442.37     8090.52     58.63 o
   3   5   1      418.93      492.54      6.90 o
   4   5   1     1104.31     1097.39     18.88 o
   5   5   1       56.88       42.29      3.71 o
   6   5   1      750.16      742.64     14.16 o
   7   5   1      155.05      143.45      8.52 o
   8   5   1      111.17      125.86      8.04 o
   9   5   1        1.00        5.29     14.11 o
  10   5   1        0.07        6.17     18.96 o
 -10   6   1        0.11        1.32     13.67 o
  -9   6   1       27.06       41.35     26.68 o
  -8   6   1        0.88       13.16      3.75 o
  -7   6   1      195.01      194.80      8.54 o
  -6   6   1      124.00      111.92      6.54 o
  -5   6   1      130.87      137.38      7.30 o
  -4   6   1      897.28      810.20      8.81 o
  -3   6   1     2828.87     3111.30     22.99 o
  -2   6   1     5918.46     5946.62     40.02 o
  -1   6   1     1333.72     1380.68     12.27 o
   0   6   1       22.79       28.33      2.13 o
   1   6   1     5756.97     5627.80     41.88 o
   2   6   1      492.90      520.12      6.45 o
   3   6   1     2162.14     2235.18     19.90 o
   4   6   1       62.68       39.77      2.82 o
   5   6   1        9.46        9.69      2.01 o
   6   6   1       86.14       70.61      5.36 o
   7   6   1       17.39       11.21      4.80 o
   8   6   1        1.32       12.45      4.94 o
   9   6   1        3.37       11.58     10.58 o
  10   6   1        0.42      -17.86     11.90 o
 -10   7   1       42.66       46.46     20.28 o
  -9   7   1        1.40        3.04      8.98 o
  -8   7   1        0.01       -0.64      3.91 o
  -7   7   1      185.84      171.00      7.80 o
  -6   7   1      206.06      214.45      6.16 o
  -5   7   1     1018.21      981.76     13.14 o
  -4   7   1      532.91      539.35      7.71 o
  -3   7   1     2126.48     2010.54     15.51 o
  -2   7   1      112.14       98.21      3.10 o
  -1   7   1      550.97      533.95      6.79 o
   0   7   1      670.13      876.04     20.38 o
   1   7   1      199.57      244.92      4.82 o
   2   7   1       81.19       84.01      3.18 o
   3   7   1       92.91      111.86      4.25 o
   4   7   1      160.93      137.17      3.89 o
   5   7   1        0.11        4.93      2.08 o
   6   7   1      465.56      424.90     11.38 o
   7   7   1      120.35      102.50      6.56 o
   8   7   1       17.31       12.43      5.35 o
   9   7   1       74.84       88.17     14.79 o
  10   7   1        0.02      -11.46     13.67 o
 -10   8   1        0.23       17.51     14.11 o
  -9   8   1       22.52       22.80     11.33 o
  -8   8   1       15.29       20.55      3.88 o
  -7   8   1       59.09       52.25      5.21 o
  -6   8   1       26.76       28.15      3.62 o
  -5   8   1       95.75      111.13      3.99 o
  -4   8   1       18.95       14.85      2.35 o
  -3   8   1     2173.41     2127.12     17.27 o
  -2   8   1      168.08      156.07      5.25 o
  -1   8   1     1175.93     1102.58     11.20 o
   0   8   1     1858.77     1781.52     17.70 o
   1   8   1      574.78      600.97      8.09 o
   2   8   1      585.09      579.50      8.01 o
   3   8   1       73.69      102.98      4.23 o
   4   8   1     3505.95     3395.07     30.79 o
   5   8   1      254.48      237.97      8.96 o
   6   8   1      158.95      167.50      8.53 o
   7   8   1       10.96       11.32      3.73 o
   8   8   1        2.85       -2.02      4.69 o
   9   8   1       71.48       92.90     15.41 o
 -10   9   1       38.07       70.52     17.28 o
  -9   9   1        4.93       25.79     12.16 o
  -8   9   1       23.04       20.18      4.12 o
  -7   9   1        6.38       14.81      3.94 o
  -6   9   1      265.65      269.03      8.76 o
  -5   9   1      181.18      184.37      5.38 o
  -4   9   1      780.88      863.46     10.08 o
  -3   9   1      585.53      657.23      8.70 o
  -2   9   1     1717.36     1811.65     16.43 o
  -1   9   1      190.47      191.13      4.62 o
   0   9   1       47.12       49.60      3.01 o
   1   9   1     1147.04     1108.54     12.35 o
   2   9   1      320.31      321.73      6.44 o
   3   9   1     4152.92     4155.01     36.56 o
   4   9   1     2089.25     2097.39     24.97 o
   5   9   1       23.33       26.82      4.16 o
   6   9   1      436.42      474.19     12.98 o
   7   9   1       50.78       54.42      5.73 o
   8   9   1       20.13       28.82      8.38 o
   9   9   1       13.56        4.88      9.65 o
  -9  10   1        0.95       25.15     17.42 o
  -8  10   1       15.65       21.26      6.72 o
  -7  10   1        6.58        3.37      3.45 o
  -6  10   1        4.45        0.52      3.00 o
  -5  10   1       29.77       33.80      2.67 o
  -4  10   1      598.41      627.51      9.12 o
  -3  10   1      125.12      154.27      5.35 o
  -2  10   1       29.11       31.79      2.67 o
  -1  10   1      101.59      107.92      4.45 o
   0  10   1     2488.79     2409.83     39.79 o
   1  10   1       61.09       49.75      3.22 o
   2  10   1      138.74      145.36      5.17 o
   3  10   1       98.66       94.51      4.30 o
   4  10   1       51.53       67.79      4.39 o
   5  10   1       34.56       38.24      4.87 o
   6  10   1      236.09      252.13     14.19 o
   7  10   1       53.14       54.74      6.30 o
   8  10   1      191.92      200.01      9.96 o
   9  10   1        0.15        5.95      9.04 o
  -9  11   1        2.88        3.07     10.80 o
  -8  11   1        7.55        6.80      4.05 o
  -7  11   1        0.93        5.01      3.51 o
  -6  11   1      156.36      149.15      8.81 o
  -5  11   1       77.92       73.54      4.39 o
  -4  11   1      238.01      225.75      5.87 o
  -3  11   1        2.56        4.87      2.00 o
  -2  11   1       68.02       77.35      6.44 o
  -1  11   1     1208.96     1176.96     14.42 o
   0  11   1     1507.21     1394.85     22.51 o
   1  11   1     1600.23     1541.70     18.92 o
   2  11   1      161.28      150.17      6.09 o
   3  11   1       45.23       61.47      3.42 o
   4  11   1       10.33       21.89      3.11 o
   5  11   1        1.42        1.85      3.09 o
   6  11   1       20.40       32.45      5.05 o
   7  11   1       24.63       31.75      5.31 o
   8  11   1        0.09        4.93      4.10 o
   9  11   1        0.50       23.08     29.10 o
  -9  12   1        4.35       14.81     11.01 o
  -8  12   1        0.63       -5.65      3.76 o
  -7  12   1       52.08       31.92      6.55 o
  -6  12   1        0.61        1.35      3.44 o
  -5  12   1       48.43       53.83      4.07 o
  -4  12   1        4.37       12.23      2.10 o
  -3  12   1       22.77       12.81      2.30 o
  -2  12   1        0.59        2.92      1.74 o
  -1  12   1      140.81      113.67      5.31 o
   0  12   1      136.50      118.75      5.98 o
   1  12   1        2.11        0.73      2.05 o
   2  12   1      444.21      474.52     11.95 o
   3  12   1     2553.16     2570.22     28.42 o
   4  12   1      498.78      463.61     10.14 o
   5  12   1      253.18      270.11     11.24 o
   6  12   1      392.68      394.89     13.52 o
   7  12   1       14.93       14.84      4.89 o
   8  12   1        1.99        4.50      4.69 o
   9  12   1       28.98       29.40     11.52 o
  -9  13   1       12.81       30.75     12.92 o
  -8  13   1        0.45        3.53      4.35 o
  -7  13   1       55.03       52.27      6.34 o
  -6  13   1       32.84       30.64      6.94 o
  -5  13   1      110.59      117.30      6.67 o
  -4  13   1       19.45       15.12      2.72 o
  -3  13   1      179.07      171.09      5.97 o
  -2  13   1        5.55       16.08      2.77 o
  -1  13   1      300.84      269.06      7.34 o
   0  13   1        7.10        9.96      2.78 o
   1  13   1      817.83      841.08     15.35 o
   2  13   1       75.17       72.56      5.98 o
   3  13   1       15.73       24.00      3.82 o
   4  13   1      370.80      347.59     13.87 o
   5  13   1      139.40      134.64     10.37 o
   6  13   1       11.90       17.10      4.61 o
   7  13   1        0.02       -2.94      4.05 o
   8  13   1        0.05        6.81      4.63 o
   9  13   1       12.51       18.08     10.60 o
  -9  14   1       12.97       18.06     12.38 o
  -8  14   1        7.36       15.03      5.54 o
  -7  14   1        9.02       10.15      5.28 o
  -6  14   1        4.48       -1.06      3.45 o
  -5  14   1        1.75       -0.54      2.75 o
  -4  14   1        0.41        5.62      2.73 o
  -3  14   1        0.05       -3.01      2.00 o
  -2  14   1       57.08       52.26      4.47 o
  -1  14   1      288.44      278.43      7.67 o
   0  14   1     1160.33     1242.89     21.59 o
   1  14   1       20.83       21.90      3.17 o
   2  14   1     1058.52     1068.92     16.45 o
   3  14   1     1985.40     2025.50     25.03 o
   4  14   1      137.22      152.57      7.30 o
   5  14   1      323.64      334.28     13.15 o
   6  14   1        0.60        1.07      4.08 o
   7  14   1       14.57       12.30      5.02 o
   8  14   1        7.68        8.12      5.41 o
   9  14   1       22.83       45.99     12.31 o
  -9  15   1        2.67       10.58     15.43 o
  -8  15   1        1.26        8.36      4.73 o
  -7  15   1       59.61       66.88      8.49 o
  -6  15   1       53.01       39.87      5.96 o
  -5  15   1       62.35       57.89      6.47 o
  -4  15   1       10.76       10.27      3.27 o
  -3  15   1       59.28       64.27      4.80 o
  -2  15   1        4.24        2.69      2.49 o
  -1  15   1       41.55       30.23      3.68 o
   0  15   1       96.11      112.94      7.31 o
   1  15   1       71.89       70.94      4.99 o
   2  15   1        4.58        4.85      2.63 o
   3  15   1       46.76       50.87      4.58 o
   4  15   1        6.89        7.35      3.13 o
   5  15   1       49.70       48.20      9.29 o
   6  15   1        9.19       13.64      5.02 o
   7  15   1        7.23       17.53      5.22 o
   8  15   1       31.60       41.95      7.29 o
   9  15   1       15.55       32.66     12.71 o
  -9  16   1        0.15        5.41      9.92 o
  -8  16   1       24.17       27.57      6.29 o
  -7  16   1        3.79        7.16      5.28 o
  -6  16   1        1.39        7.90      4.57 o
  -5  16   1        0.04        3.66      3.70 o
  -4  16   1        1.22        5.13      3.09 o
  -3  16   1       48.44       46.15      4.44 o
  -2  16   1      276.81      282.33      8.84 o
  -1  16   1      141.71      140.46      6.89 o
   0  16   1       30.13       34.46      4.23 o
   1  16   1       14.38       19.13      3.34 o
   2  16   1        8.65       13.12      3.19 o
   3  16   1       74.18       63.58      5.08 o
   4  16   1      497.45      488.94     10.23 o
   5  16   1       20.57       19.37      5.61 o
   6  16   1        7.91       14.42      5.22 o
   7  16   1        9.64        5.06      5.11 o
   8  16   1       59.11       62.84      8.21 o
  -8  17   1        0.09        1.98      5.08 o
  -7  17   1        6.28       15.28      5.70 o
  -6  17   1       53.40       51.98      7.03 o
  -5  17   1       25.83       16.59      5.47 o
  -4  17   1      336.86      262.26     13.34 o
  -3  17   1       27.32       30.06      4.14 o
  -2  17   1       41.22       31.21      3.96 o
  -1  17   1       13.86       18.20      3.60 o
   0  17   1        4.35        6.55      2.70 o
   1  17   1        3.19        2.34      2.72 o
   2  17   1      578.22      601.01     12.91 o
   3  17   1        1.46       -0.20      3.11 o
   4  17   1       75.01       88.56      5.63 o
   5  17   1       81.73       95.63      8.69 o
   6  17   1        5.71        9.15      4.88 o
   7  17   1        5.99        6.88      5.21 o
   8  17   1       40.43       46.68      7.63 o
  -8  18   1       88.35       86.62     12.60 o
  -7  18   1        4.55        4.64      4.87 o
  -6  18   1        8.10        3.86      4.38 o
  -5  18   1        6.82        7.30      4.47 o
  -4  18   1        6.40        6.69      3.48 o
  -3  18   1       48.74       58.42      5.24 o
  -2  18   1      108.43      116.53      7.76 o
  -1  18   1      107.15      108.21      6.50 o
   0  18   1        9.39        5.75      2.60 o
   1  18   1        0.61        0.07      3.11 o
   2  18   1       95.42      103.56      7.26 o
   3  18   1       47.65       40.16      4.88 o
   4  18   1      333.22      324.69      9.92 o
   5  18   1        2.09       -2.35      4.11 o
   6  18   1        3.10        2.81      4.93 o
   7  18   1        9.09       12.32      6.42 o
   8  18   1        0.01        1.66      9.03 o
  -8  19   1        0.97        5.38      6.30 o
  -7  19   1        5.83       12.36      5.31 o
  -6  19   1       47.54       43.27      6.99 o
  -5  19   1       18.66       34.36      6.23 o
  -4  19   1      182.55      170.49      8.57 o
  -3  19   1       96.97      108.73      7.02 o
  -2  19   1       30.99       32.79      4.43 o
  -1  19   1        2.27        3.29      3.15 o
   0  19   1        4.68        7.76      2.78 o
   1  19   1        3.92        1.68      3.00 o
   2  19   1       22.04       22.29      4.11 o
   3  19   1       55.27       58.48      5.81 o
   4  19   1      259.26      288.82     13.11 o
   5  19   1       52.70       58.54      7.64 o
   6  19   1        1.15        6.15      5.21 o
   7  19   1       41.16       53.24      8.54 o
   8  19   1        6.34       10.31      9.79 o
  -8  20   1        1.35        5.61     11.68 o
  -7  20   1       27.18       29.89      6.93 o
  -6  20   1        7.87       17.98      6.21 o
  -5  20   1       27.39       26.54      6.10 o
  -4  20   1      340.57      322.60     11.65 o
  -3  20   1      107.08      121.52      7.69 o
  -2  20   1        5.15        3.56      3.48 o
  -1  20   1       87.62       76.02      6.19 o
   0  20   1        4.87        2.56      2.82 o
   1  20   1       26.28       21.47      4.33 o
   2  20   1        3.69        6.75      3.65 o
   3  20   1       18.30       26.90      4.77 o
   4  20   1      118.81      123.70      8.89 o
   5  20   1       80.72       83.10     13.05 o
   6  20   1        0.06        4.69      5.02 o
   7  20   1       11.64        6.66      5.79 o
  -7  21   1       11.94        9.26     11.46 o
  -6  21   1       44.12       45.95     11.04 o
  -5  21   1      141.57      132.16     12.66 o
  -4  21   1        1.06        3.44      4.67 o
  -3  21   1      294.84      274.93     11.41 o
  -2  21   1        0.08       -6.11      4.08 o
  -1  21   1      109.32       87.63      6.71 o
   0  21   1       18.61        6.92      3.09 o
   1  21   1      302.68      297.84     11.67 o
   2  21   1       11.65        8.11      3.86 o
   3  21   1      340.92      334.43     14.16 o
   4  21   1       36.72       38.08     13.13 o
   5  21   1       10.34       13.83      6.58 o
   6  21   1        9.04       17.96      8.85 o
   7  21   1       17.64       20.94     10.60 o
  -7  22   1       14.12       18.12      9.03 o
  -6  22   1       38.14       46.70     17.20 o
  -5  22   1        5.96       12.79     11.90 o
  -4  22   1       10.80       10.73      8.60 o
  -3  22   1      141.45      127.37     33.29 o
  -2  22   1        3.81       -7.94      5.29 o
  -1  22   1       53.02       39.54     17.42 o
   0  22   1       12.94       16.18      7.15 o
   1  22   1        0.16       -1.47      9.92 o
   2  22   1       81.16       80.13     11.66 o
   3  22   1       55.24       54.15     10.67 o
   4  22   1        1.43       22.93     11.46 o
   5  22   1        7.92       -2.43      6.14 o
   6  22   1        2.77       -5.00      6.97 o
   7  22   1        0.57       11.51      9.00 o
  -7  23   1        0.01        3.44     11.46 o
  -6  23   1        0.20       12.69      8.40 o
  -5  23   1        1.88      -12.35      8.38 o
  -4  23   1        1.18        2.00      6.97 o
  -3  23   1       62.17       59.39     10.27 o
  -2  23   1       32.36       35.68      9.16 o
  -1  23   1        0.49        3.25      6.70 o
   0  23   1      384.52      367.41     19.32 o
   1  23   1        6.70        2.41      6.84 o
   2  23   1      868.23      825.62     57.10 o
   3  23   1        7.21        0.49      8.60 o
   4  23   1      261.21      205.03     27.34 o
   5  23   1       46.51       52.16     11.97 o
   6  23   1        5.07       18.03      9.70 o
  -6  24   1       10.26       20.04     12.13 o
  -5  24   1        2.33        7.56      8.03 o
  -4  24   1       81.11      101.22     13.62 o
  -3  24   1       20.98       32.44      9.19 o
  -2  24   1      252.76      260.78     19.84 o
  -1  24   1        0.00       -4.58      6.34 o
   0  24   1      477.92      439.46     54.89 o
   1  24   1        1.88        8.16      7.17 o
   2  24   1       17.36       14.37      7.50 o
   3  24   1       30.57       19.81     15.43 o
   4  24   1       10.74       33.07     14.55 o
   5  24   1       16.34       14.61      8.90 o
   6  24   1       12.86        6.96      8.54 o
  -6  25   1       22.04       14.32     12.13 o
  -5  25   1       31.30       27.34     14.55 o
  -4  25   1       74.72       85.41     23.81 o
  -3  25   1       13.43        8.82      7.60 o
  -2  25   1        5.84       12.98      7.28 o
  -1  25   1       29.62       28.00      8.73 o
   0  25   1        8.08       19.11      8.71 o
   1  25   1      129.02       99.66     19.18 o
   2  25   1        5.60        2.38      7.01 o
   3  25   1        6.42        2.03      7.60 o
   4  25   1        9.88       23.37     14.99 o
   5  25   1        3.98       -1.35      7.46 o
   6  25   1       29.63       30.23     11.30 o
  -5  26   1        0.34        8.82     13.23 o
  -4  26   1      273.70      278.82     21.90 o
  -3  26   1        9.69        7.59      7.72 o
  -2  26   1      168.54      194.92     32.19 o
  -1  26   1      120.52      110.64     14.64 o
   0  26   1       42.50       36.93      9.73 o
   1  26   1        4.13       -1.40      7.01 o
   2  26   1       79.21       85.53     13.56 o
   3  26   1        7.94       14.99      8.42 o
   4  26   1        2.30      -11.02      8.38 o
   5  26   1        3.74       -3.53      8.38 o
  -5  27   1      102.85      109.79     24.25 o
  -4  27   1        0.03        1.53     11.68 o
  -3  27   1       33.82       45.25     11.04 o
  -2  27   1       23.94       23.49      9.03 o
  -1  27   1        7.87       -1.68      8.16 o
   0  27   1       38.91       22.69      8.71 o
   1  27   1       35.10       33.92     10.59 o
   2  27   1        0.02       -5.72      6.34 o
   3  27   1       29.59        2.56      8.35 o
   4  27   1        3.05        2.20     11.46 o
   5  27   1       10.55       12.03      9.79 o
  -4  28   1        0.27        2.65     14.33 o
  -3  28   1       11.90       12.25     10.14 o
  -2  28   1        0.46       13.45      9.35 o
  -1  28   1       44.64       36.21     10.90 o
   0  28   1        8.20       10.14      9.04 o
   1  28   1        0.50        0.85      7.18 o
   2  28   1        0.00        2.60      7.95 o
   3  28   1        2.34        0.11      8.54 o
   4  28   1        6.42        0.88     12.35 o
  -3  29   1       26.87       24.64     10.10 o
  -2  29   1       45.56       65.70     13.40 o
  -1  29   1       24.65       18.27      9.82 o
   0  29   1       32.75       23.95     18.08 o
   1  29   1       68.06       70.94     12.91 o
   2  29   1        4.96      -10.73      7.15 o
   3  29   1        7.26        1.43      8.90 o
  -2  30   1       79.16      119.91     16.52 o
  -1  30   1        4.64        5.20      8.85 o
   0  30   1        6.47        1.62      8.78 o
   1  30   1        0.41        4.93      8.79 o
   2  30   1       16.15       15.59     10.27 o
   0  31   1        1.95        0.42      8.26 o
 -10   0   2      188.50      170.19     32.19 o
  -8   0   2        0.28        1.69      2.89 o
  -6   0   2      840.27      825.17     14.41 o
  -4   0   2      183.34      176.06      7.41 o
  -2   0   2     5139.35     5151.57     49.71 o
   0   0   2     3084.53     3104.62     36.66 o
   2   0   2    10462.29    10247.54     89.74 o
   4   0   2     1143.87     1249.99     26.75 o
   6   0   2       10.01       15.56      7.35 o
   8   0   2        1.36        2.43      7.99 o
 -10   1   2        0.59      -16.68     11.12 o
  -9   1   2        0.02        2.60      7.77 o
  -8   1   2      114.59      132.27      7.29 o
  -7   1   2       35.38       38.79      3.13 o
  -6   1   2      953.46      906.09     11.36 o
  -5   1   2        0.01        4.73      1.81 o
  -4   1   2      522.74      587.61      7.76 o
  -3   1   2       14.92       14.76      1.19 o
  -2   1   2       50.59       67.27      2.29 o
  -1   1   2      490.14      474.19      5.87 o
   0   1   2    17479.63    17764.09    128.50 o
   1   1   2      290.84      278.19      4.39 o
   2   1   2     1059.68     1076.63     11.21 o
   3   1   2       10.47       12.50      1.61 o
   4   1   2       34.18       70.63      4.37 o
   5   1   2        5.18        2.77      2.95 o
   6   1   2      110.15      110.98      5.20 o
   7   1   2       19.25       31.06      5.49 o
   8   1   2        4.95        5.03      5.63 o
   9   1   2        5.17        0.88     14.99 o
  10   1   2       15.14       -4.41     19.84 o
 -10   2   2        0.03      -11.04     11.73 o
  -9   2   2       83.95       91.66      7.59 o
  -8   2   2       17.74       19.48      2.96 o
  -7   2   2       49.43       47.37      3.98 o
  -6   2   2      115.88      118.68      4.52 o
  -5   2   2      104.00       92.58      4.00 o
  -4   2   2     1275.08     1236.88     14.31 o
  -3   2   2      509.79      440.98      5.99 o
  -2   2   2      712.20      694.88      7.22 o
  -1   2   2     5343.80     5364.67     39.65 o
   0   2   2      862.91      944.43      9.18 o
   1   2   2        1.10        8.16      1.55 o
   2   2   2      746.11      776.82      8.61 o
   3   2   2      448.56      438.01      6.46 o
   4   2   2      113.15       97.26      3.71 o
   5   2   2        0.43        2.00      2.58 o
   6   2   2       42.87       40.19      8.34 o
   7   2   2      106.62       98.92     10.12 o
   8   2   2        8.75        7.93      3.53 o
   9   2   2       16.52       18.96     18.52 o
  10   2   2        1.15      -25.79     17.20 o
 -10   3   2       13.98        5.73     15.43 o
  -9   3   2       55.63       52.38     13.49 o
  -8   3   2        2.82        3.36      2.56 o
  -7   3   2      736.26      692.89     10.44 o
  -6   3   2      210.64      199.13      7.40 o
  -5   3   2      421.09      433.75      7.52 o
  -4   3   2      189.30      208.88      4.99 o
  -3   3   2      222.51      231.04      4.45 o
  -2   3   2     1557.49     1641.70     18.16 o
  -1   3   2     4010.88     3948.94     28.55 o
   0   3   2     8701.63     9310.04     71.37 o
   1   3   2       72.04       38.09      2.20 o
   2   3   2      275.64      236.86      4.34 o
   3   3   2     1668.80     1632.05     16.31 o
   4   3   2       16.69       17.24      2.03 o
   5   3   2      130.76      131.31      7.67 o
   6   3   2        5.64       12.16      7.53 o
   7   3   2       45.29       42.88      7.00 o
   8   3   2       13.45       13.37      4.23 o
   9   3   2        0.51       -7.43     16.09 o
  10   3   2        3.40      -23.81     15.87 o
 -10   4   2        3.91        3.97     15.43 o
  -9   4   2       32.16       28.15      9.02 o
  -8   4   2       30.01       32.60      3.71 o
  -7   4   2        4.78        7.72      3.11 o
  -6   4   2      418.74      441.10      9.67 o
  -5   4   2      538.23      544.54      9.16 o
  -4   4   2     2021.73     2080.16     18.43 o
  -3   4   2     1113.55     1020.28     11.21 o
  -2   4   2      354.90      387.54      6.10 o
  -1   4   2     3825.73     3921.74     30.02 o
   0   4   2     3797.32     4033.94     35.58 o
   1   4   2     1168.82     1122.00     10.87 o
   2   4   2      205.45      209.32      3.98 o
   3   4   2      366.20      372.97      6.50 o
   4   4   2       10.95       19.66      1.92 o
   5   4   2        2.35        7.38      3.62 o
   6   4   2        8.49        7.39      5.28 o
   7   4   2       95.99      101.72      8.55 o
   8   4   2        0.30        3.03      4.26 o
   9   4   2        7.65        8.47      9.70 o
 -10   5   2       34.72       49.38     22.05 o
  -9   5   2       45.23       45.44      7.16 o
  -8   5   2       15.14        7.66      3.01 o
  -7   5   2      485.33      502.05     10.72 o
  -6   5   2      575.20      545.98      9.97 o
  -5   5   2        2.51        3.79      2.22 o
  -4   5   2     1911.59     1918.47     18.73 o
  -3   5   2     3608.22     3630.18     28.84 o
  -2   5   2       34.98       42.25      2.14 o
  -1   5   2     8508.46     8680.24     59.68 o
   0   5   2     4431.59     4583.12     34.94 o
   1   5   2      925.56      746.95      8.50 o
   2   5   2      767.93      754.33      8.15 o
   3   5   2       42.93       60.49      3.10 o
   4   5   2      267.56      287.69      7.19 o
   5   5   2       99.73      120.55     10.17 o
   6   5   2       15.76       15.91      5.18 o
   7   5   2        7.62        1.04      4.67 o
   8   5   2        0.04       -1.03      4.12 o
   9   5   2        0.19      -11.87      7.91 o
 -10   6   2       26.56       46.16     14.16 o
  -9   6   2        0.34        6.59      8.41 o
  -8   6   2      279.15      279.10      9.08 o
  -7   6   2       69.88       79.80      5.49 o
  -6   6   2        6.68       12.69      3.07 o
  -5   6   2      250.58      254.04      6.86 o
  -4   6   2      722.94      633.11      9.29 o
  -3   6   2     4253.35     4414.87     31.51 o
  -2   6   2      534.66      512.94      6.52 o
  -1   6   2      355.71      369.89      5.62 o
   0   6   2     3947.46     4073.20     31.39 o
   1   6   2      905.09      935.90      9.63 o
   2   6   2      271.54      218.76      4.62 o
   3   6   2       39.30       43.48      2.62 o
   4   6   2       23.93       18.87      2.21 o
   5   6   2        0.08        1.12      3.50 o
   6   6   2       83.53       85.44      8.31 o
   7   6   2      301.01      285.30     14.13 o
   8   6   2        6.41       10.18      5.93 o
   9   6   2       54.15       33.03     11.97 o
 -10   7   2        0.19       18.83     11.24 o
  -9   7   2       30.92       33.40     12.29 o
  -8   7   2       53.23       52.28      8.09 o
  -7   7   2       62.92       59.51      5.19 o
  -6   7   2        9.84       12.10      3.25 o
  -5   7   2        0.10        2.56      2.35 o
  -4   7   2        5.50       14.19      2.34 o
  -3   7   2      730.39      651.54      7.92 o
  -2   7   2     1097.79     1076.03     10.74 o
  -1   7   2      528.50      457.07      6.49 o
   0   7   2      227.54      231.69      5.07 o
   1   7   2      855.54      970.87     11.42 o
   2   7   2      186.32      177.60      4.68 o
   3   7   2      195.29      180.38      4.77 o
   4   7   2     1215.25     1194.76     14.02 o
   5   7   2       46.25       46.87      5.11 o
   6   7   2      236.86      228.45     13.25 o
   7   7   2       21.36       24.78      6.52 o
   8   7   2        9.57       11.74      5.58 o
   9   7   2        2.37       11.47      9.96 o
 -10   8   2       24.09       52.13     16.98 o
  -9   8   2       35.12       46.83     28.88 o
  -8   8   2        9.89       15.54      3.92 o
  -7   8   2        6.48        8.20      3.98 o
  -6   8   2       44.95       56.81      4.99 o
  -5   8   2     1106.30     1155.54     15.32 o
  -4   8   2      138.58      174.54      7.66 o
  -3   8   2     3055.78     3183.49     26.78 o
  -2   8   2      234.52      225.08      4.71 o
  -1   8   2     3401.47     3323.85     26.59 o
   0   8   2     1221.04     1259.73     13.82 o
   1   8   2       74.16       64.51      3.42 o
   2   8   2     1268.96     1246.47     16.46 o
   3   8   2       95.29       82.82      4.06 o
   4   8   2       39.20       46.17      3.26 o
   5   8   2       59.28       65.20      6.03 o
   6   8   2      255.17      250.96     10.31 o
   7   8   2      104.41      100.14     10.00 o
   8   8   2       36.38       29.18      7.06 o
   9   8   2        1.17       13.48      9.52 o
 -10   9   2        1.29       14.59     27.78 o
  -9   9   2        0.16        2.25      9.96 o
  -8   9   2       34.00       46.72      5.38 o
  -7   9   2       45.35       51.15      5.30 o
  -6   9   2        2.81        4.51      3.63 o
  -5   9   2       48.23       49.74      4.13 o
  -4   9   2        4.68        9.05      1.78 o
  -3   9   2     1099.77     1008.66     11.75 o
  -2   9   2      209.18      183.00      5.05 o
  -1   9   2       85.95       69.82      3.75 o
   0   9   2     3933.36     3933.52     35.61 o
   1   9   2      101.28      131.11      5.10 o
   2   9   2      419.64      381.89      7.45 o
   3   9   2        0.03        0.94      2.05 o
   4   9   2      467.45      487.92     10.61 o
   5   9   2      388.08      396.38     12.17 o
   6   9   2      296.34      283.00     11.28 o
   7   9   2      377.60      404.71     26.41 o
   8   9   2       20.97       16.47      6.96 o
   9   9   2        2.63        3.08      9.82 o
  -9  10   2       15.29       19.91     11.42 o
  -8  10   2        1.55        3.44      4.29 o
  -7  10   2        2.17        7.86      3.57 o
  -6  10   2        3.27        6.22      3.18 o
  -5  10   2       64.17       53.33      3.62 o
  -4  10   2      239.90      230.07      5.20 o
  -3  10   2      315.39      302.86      6.17 o
  -2  10   2       77.03       84.51      4.14 o
  -1  10   2       81.87       87.52      4.26 o
   0  10   2      251.43      261.58      8.05 o
   1  10   2      348.82      411.07     12.40 o
   2  10   2        2.05        5.89      2.10 o
   3  10   2     1835.92     1853.31     20.39 o
   4  10   2       55.23       74.23      4.28 o
   5  10   2       42.66       28.53      4.98 o
   6  10   2      188.14      202.67     12.56 o
   7  10   2      131.15      157.84      9.82 o
   8  10   2        3.48        1.20      7.10 o
   9  10   2       14.49       14.84     10.48 o
  -9  11   2        8.87       11.73     11.44 o
  -8  11   2       33.65       42.86      5.67 o
  -7  11   2        1.57        0.98      3.61 o
  -6  11   2        1.63       -0.23      3.09 o
  -5  11   2       28.87       19.14      2.83 o
  -4  11   2       30.30       32.31      2.86 o
  -3  11   2      100.97       84.14      4.20 o
  -2  11   2      286.47      302.42      6.81 o
  -1  11   2        0.43        1.02      1.91 o
   0  11   2      342.24      401.81     10.22 o
   1  11   2      261.69      272.86      6.89 o
   2  11   2     1780.30     1763.69     22.38 o
   3  11   2      610.44      611.49     10.33 o
   4  11   2      335.66      312.27     11.14 o
   5  11   2      916.68      907.68     19.88 o
   6  11   2        1.77        6.09      4.32 o
   7  11   2       74.19       55.61      6.85 o
   8  11   2        0.27        2.22      6.13 o
   9  11   2       24.80       39.75     12.71 o
  -9  12   2        1.22        1.46     10.10 o
  -8  12   2        4.62        2.35      3.86 o
  -7  12   2        0.52        4.06      3.60 o
  -6  12   2       38.93       41.55      5.79 o
  -5  12   2        0.37        5.02      2.93 o
  -4  12   2     1672.91     1648.79     18.60 o
  -3  12   2      528.81      530.43      9.23 o
  -2  12   2      866.26      829.07     12.12 o
  -1  12   2       31.90       24.81      3.09 o
   0  12   2      329.49      297.46      9.51 o
   1  12   2     2243.82     2252.44     24.47 o
   2  12   2     1947.48     1974.08     29.81 o
   3  12   2     1116.75     1123.15     17.21 o
   4  12   2       89.79       81.90      5.45 o
   5  12   2        9.59       20.99      4.98 o
   6  12   2       61.31       65.72      7.21 o
   7  12   2      132.94      126.33     11.96 o
   8  12   2       12.80       16.29      7.37 o
   9  12   2       45.54       58.20     14.72 o
  -9  13   2        6.91        2.60     10.35 o
  -8  13   2        8.55       16.16      4.93 o
  -7  13   2        0.23       -2.15      3.78 o
  -6  13   2       46.24       64.95      6.81 o
  -5  13   2        0.45        0.42      2.58 o
  -4  13   2       29.07       37.57      3.38 o
  -3  13   2      151.79      177.35      6.21 o
  -2  13   2      391.14      416.11      9.37 o
  -1  13   2      843.78      804.65     13.57 o
   0  13   2      246.99      235.66      8.28 o
   1  13   2      281.27      293.49      8.37 o
   2  13   2      468.91      479.65      9.79 o
   3  13   2      142.86      140.30      5.98 o
   4  13   2       67.85       61.58      5.09 o
   5  13   2      293.62      266.68     12.77 o
   6  13   2       67.43       78.15      7.84 o
   7  13   2        2.76       14.89      5.10 o
   8  13   2        6.76       16.18      5.74 o
   9  13   2        9.37       11.57     11.02 o
  -9  14   2        0.46        0.66     10.91 o
  -8  14   2        3.84        3.16      4.32 o
  -7  14   2       37.95       25.18      5.48 o
  -6  14   2        6.25        6.35      4.04 o
  -5  14   2       16.15       22.92      4.77 o
  -4  14   2      616.81      635.50     11.03 o
  -3  14   2        7.59        0.90      2.42 o
  -2  14   2        0.13        1.86      2.27 o
  -1  14   2        2.51        7.66      2.75 o
   0  14   2       11.59       11.51      2.70 o
   1  14   2       19.85       27.48      3.61 o
   2  14   2       97.29      122.39      6.04 o
   3  14   2       16.89       18.36      3.17 o
   4  14   2        1.00        4.01      2.94 o
   5  14   2      173.41      157.81     10.41 o
   6  14   2      156.67      169.02     10.97 o
   7  14   2       52.38       48.21      7.02 o
   8  14   2      249.02      247.58     13.95 o
  -9  15   2        0.04        2.49     14.55 o
  -8  15   2        0.02        0.37      4.44 o
  -7  15   2       13.19       11.94      4.91 o
  -6  15   2       41.19       36.37      5.86 o
  -5  15   2        5.49        1.20      3.54 o
  -4  15   2      186.30      206.46      7.95 o
  -3  15   2      151.73      160.51      7.33 o
  -2  15   2      129.61      162.65      7.36 o
  -1  15   2     1758.96     1800.74     23.61 o
   0  15   2      157.37      165.89      8.12 o
   1  15   2      783.40      785.33     17.75 o
   2  15   2      321.03      293.53      8.36 o
   3  15   2      114.73      116.50      6.10 o
   4  15   2       39.33       32.88      4.45 o
   5  15   2       63.12       43.02      6.32 o
   6  15   2      232.54      253.51     13.60 o
   7  15   2       22.31       16.15      5.95 o
   8  15   2       10.33       16.31      7.06 o
  -9  16   2       11.04       11.44     25.35 o
  -8  16   2       37.73       44.18      6.73 o
  -7  16   2       45.31       51.51      7.22 o
  -6  16   2        2.36        6.07      4.13 o
  -5  16   2      260.07      234.45     11.76 o
  -4  16   2      422.47      450.55     10.91 o
  -3  16   2     1258.49     1224.17     22.06 o
  -2  16   2       90.66      100.16      6.09 o
  -1  16   2       20.14       36.05      4.12 o
   0  16   2        2.27        0.85      2.47 o
   1  16   2      499.78      499.43     11.57 o
   2  16   2       19.89       21.07      3.52 o
   3  16   2       97.15      105.60      6.60 o
   4  16   2        0.53        0.72      3.42 o
   5  16   2        1.29        9.15      5.05 o
   6  16   2       90.37       76.99      8.45 o
   7  16   2        2.12        1.50      5.23 o
   8  16   2        2.23        9.76      6.94 o
  -8  17   2        1.76        7.66      5.39 o
  -7  17   2       35.94       26.33      6.45 o
  -6  17   2       19.65        9.19      4.63 o
  -5  17   2      115.06      112.02      7.55 o
  -4  17   2      132.55      121.41      7.00 o
  -3  17   2       19.07       17.33      3.79 o
  -2  17   2       30.18       24.40      3.87 o
  -1  17   2      158.77      153.10      7.55 o
   0  17   2       75.29       65.01      5.39 o
   1  17   2       17.66       24.01      3.89 o
   2  17   2        0.18        2.49      2.92 o
   3  17   2      133.80      135.88      7.77 o
   4  17   2       51.59       54.32      5.60 o
   5  17   2      127.97      112.88      9.64 o
   6  17   2        9.00        1.07      6.11 o
   7  17   2       80.99       72.33      8.69 o
   8  17   2        1.43        2.55      8.54 o
  -8  18   2        3.57        7.11      5.63 o
  -7  18   2       18.36       25.76      7.35 o
  -6  18   2        0.27        1.98      4.49 o
  -5  18   2        0.02        3.79      3.91 o
  -4  18   2       79.19       69.82      5.85 o
  -3  18   2      358.11      339.50     15.48 o
  -2  18   2       98.49       76.51      6.51 o
  -1  18   2        3.07        3.63      3.21 o
   0  18   2        0.44       -0.47      2.69 o
   1  18   2       65.86       59.78      7.76 o
   2  18   2       29.44       27.15      4.63 o
   3  18   2      885.78      825.41     16.33 o
   4  18   2      355.27      383.49     12.20 o
   5  18   2       33.06       25.77      6.03 o
   6  18   2        8.36       11.18      5.79 o
   7  18   2        0.13       -1.06      5.56 o
   8  18   2        9.13       23.82     12.79 o
  -8  19   2       44.16       55.50      7.71 o
  -7  19   2       24.31       34.04      9.38 o
  -6  19   2      135.42      139.02     11.02 o
  -5  19   2       23.12       29.25      5.78 o
  -4  19   2        2.81        2.67      3.62 o
  -3  19   2       12.96       14.54      3.98 o
  -2  19   2      466.08      452.13     11.85 o
  -1  19   2      106.29      112.55      7.28 o
   0  19   2      305.89      272.90     10.66 o
   1  19   2      524.47      510.40     12.80 o
   2  19   2        5.82       14.66      4.07 o
   3  19   2      318.91      335.74     18.01 o
   4  19   2       18.86       22.30      5.76 o
   5  19   2        6.11        4.67      4.94 o
   6  19   2        2.82        7.66      5.39 o
   7  19   2        6.21       21.51      6.59 o
  -8  20   2       26.29       43.16     11.35 o
  -7  20   2       31.93       38.37      8.45 o
  -6  20   2        0.79       -2.77      5.77 o
  -5  20   2      145.89      139.42      9.99 o
  -4  20   2       26.43       35.57      5.16 o
  -3  20   2      504.52      475.02     12.72 o
  -2  20   2      301.57      317.30     11.45 o
  -1  20   2       84.12       77.00      6.33 o
   0  20   2       32.15       37.34      4.71 o
   1  20   2      467.99      471.97     21.55 o
   2  20   2      135.60      127.56      9.56 o
   3  20   2        1.62       -0.39      3.72 o
   4  20   2       23.64       15.02      5.45 o
   5  20   2        1.63        3.48      5.13 o
   6  20   2        7.90       14.28      7.24 o
   7  20   2       17.51       15.40     13.89 o
  -7  21   2        0.11       -3.24     14.55 o
  -6  21   2        0.45       10.37      8.60 o
  -5  21   2       50.83       46.30      9.32 o
  -4  21   2        3.48       -0.49      4.73 o
  -3  21   2       40.89       38.07      7.42 o
  -2  21   2      462.63      489.83     15.78 o
  -1  21   2       66.05       71.22      6.96 o
   0  21   2      528.59      572.61     15.53 o
   1  21   2      626.64      629.66     29.34 o
   2  21   2        0.48        5.31      5.94 o
   3  21   2       16.81       18.20      7.62 o
   4  21   2      115.18       73.24     11.80 o
   5  21   2       14.18       11.36      7.95 o
   6  21   2        0.94       17.43      8.71 o
   7  21   2        6.76        0.01      8.35 o
  -7  22   2       11.06       10.41      9.60 o
  -6  22   2       16.81       15.61     13.45 o
  -5  22   2        9.90        2.81     10.36 o
  -4  22   2       56.52       47.44      9.34 o
  -3  22   2        5.12        9.72     10.80 o
  -2  22   2      430.11      413.43     20.06 o
  -1  22   2      330.55      331.13     21.35 o
   0  22   2      193.58      201.54     18.74 o
   1  22   2      121.53      124.94     14.99 o
   2  22   2       23.98       17.63      7.72 o
   3  22   2        9.16       14.16      8.82 o
   4  22   2      123.52       68.68     11.61 o
   5  22   2       23.12       20.93      9.34 o
   6  22   2        6.80        9.34      9.65 o
  -7  23   2       31.55       45.91     12.46 o
  -6  23   2        6.12        8.63      8.09 o
  -5  23   2       44.01       56.00     16.75 o
  -4  23   2       28.90       43.62      9.60 o
  -3  23   2        5.18        8.77      6.65 o
  -2  23   2        3.99       10.15      7.01 o
  -1  23   2        1.58        2.97      6.34 o
   0  23   2      118.70      121.39     20.94 o
   1  23   2        6.08       12.36     12.35 o
   2  23   2        9.17       -4.24      7.50 o
   3  23   2       32.47       27.34     15.43 o
   4  23   2       33.16       30.58     11.24 o
   5  23   2      109.02      114.95     16.18 o
   6  23   2        1.89       14.11      9.98 o
  -6  24   2       14.05       14.04     14.55 o
  -5  24   2       11.50       14.55     11.46 o
  -4  24   2       26.04       25.27      8.26 o
  -3  24   2       36.95       45.92      9.92 o
  -2  24   2      102.91      119.27     23.15 o
  -1  24   2       47.92       69.22     15.43 o
   0  24   2      107.11      104.01     16.75 o
   1  24   2      111.10      117.05     14.50 o
   2  24   2        0.99        3.53      7.79 o
   3  24   2        5.12        4.02     12.57 o
   4  24   2        8.83       23.21     10.80 o
   5  24   2       19.29       15.21      9.35 o
   6  24   2        0.21       -7.94      7.78 o
  -6  25   2       13.57       13.96      8.98 o
  -5  25   2       68.10       58.20     18.52 o
  -4  25   2        1.57       -1.63      6.99 o
  -3  25   2        3.84       25.96      8.71 o
  -2  25   2       29.29       29.92     21.83 o
  -1  25   2      127.26      140.24     16.31 o
   0  25   2      176.54      141.12     15.43 o
   1  25   2       15.07       13.93      8.26 o
   2  25   2       11.82       -5.66      7.15 o
   3  25   2       31.45       51.51     11.69 o
   4  25   2        1.68        8.60      8.60 o
   5  25   2        0.82       10.36      8.35 o
  -5  26   2        8.54       11.90     13.23 o
  -4  26   2        0.30       18.96      8.66 o
  -3  26   2       59.75       77.76     28.88 o
  -2  26   2        0.39        4.51      7.15 o
  -1  26   2       60.72       60.18     11.30 o
   0  26   2        2.21        4.18      7.46 o
   1  26   2       43.60       38.39     10.48 o
   2  26   2       57.76       56.25     12.29 o
   3  26   2        3.91       -2.29      8.05 o
   4  26   2       31.58       34.85     10.48 o
   5  26   2        2.70       12.83      9.16 o
  -5  27   2        0.41        5.29     13.23 o
  -4  27   2       26.35       38.31     14.55 o
  -3  27   2        0.00        8.31      8.03 o
  -2  27   2       55.87       64.84     12.05 o
  -1  27   2        8.96        6.46      7.72 o
   0  27   2       15.91       31.55      9.65 o
   1  27   2       20.27       26.26      9.65 o
   2  27   2       39.71       47.59     11.93 o
   3  27   2       89.60       75.97     14.43 o
   4  27   2        7.00        2.39      7.52 o
  -4  28   2      103.34      152.95     17.64 o
  -3  28   2       52.20       63.58     15.21 o
  -2  28   2        9.44        6.84      7.95 o
  -1  28   2        9.92       10.03     11.90 o
   0  28   2       10.47        4.33     14.99 o
   1  28   2       23.56       21.97     10.27 o
   2  28   2       10.93       10.00      8.57 o
   3  28   2        0.07        7.05     12.79 o
   4  28   2        3.25        6.67     24.91 o
  -3  29   2       12.52       28.13     10.27 o
  -2  29   2        7.67        7.42     21.60 o
  -1  29   2       60.50       62.38     12.80 o
   0  29   2       26.41       24.91      9.98 o
   1  29   2       19.72       24.28     16.75 o
   2  29   2       17.00       18.30      9.98 o
   3  29   2        1.88       -7.05     11.46 o
  -2  30   2        1.88        8.31      9.51 o
  -1  30   2        0.36       -3.97      8.11 o
   0  30   2        0.00        0.30      8.35 o
   1  30   2       52.16       42.58     11.98 o
   2  30   2       25.39       51.53     13.23 o
  -9   0   3        2.16       -1.16      5.18 o
  -7   0   3       58.99       59.12     16.41 o
  -5   0   3     2072.27     2042.40     27.82 o
  -3   0   3     2279.18     2428.04     30.44 o
  -1   0   3     9472.02     8666.40    107.39 o
   1   0   3      863.90      738.68     13.44 o
   3   0   3      566.97      539.80     12.96 o
   5   0   3       14.33       14.77      7.72 o
   7   0   3      253.85      259.92     12.33 o
   9   0   3        2.76      -15.21     10.14 o
 -10   1   3       35.83        4.67     13.18 o
  -9   1   3       82.12       64.48      9.27 o
  -8   1   3      110.63      130.41      6.41 o
  -7   1   3      420.00      406.66      9.41 o
  -6   1   3        4.02        5.38      2.39 o
  -5   1   3      111.46      128.23      5.63 o
  -4   1   3      128.68      142.60      4.58 o
  -3   1   3      122.15      103.68      3.04 o
  -2   1   3     1708.27     1707.68     18.25 o
  -1   1   3      559.80      587.80      8.96 o
   0   1   3       41.41       38.83      3.06 o
   1   1   3      470.27      437.94      8.94 o
   2   1   3      529.72      623.82      8.46 o
   3   1   3      222.17      235.91      6.97 o
   4   1   3      201.80      249.24      5.55 o
   5   1   3       21.31       26.55      3.77 o
   6   1   3        0.62        3.23      3.08 o
   7   1   3        5.65        4.99      4.77 o
   8   1   3        2.54        4.01      4.08 o
   9   1   3       57.62       68.78     20.28 o
 -10   2   3       14.12       -1.24     11.86 o
  -9   2   3       10.36       10.84      4.65 o
  -8   2   3       43.61       53.69      5.02 o
  -7   2   3       13.89       19.84      3.69 o
  -6   2   3      200.47      218.12      5.93 o
  -5   2   3      123.13      119.86      6.12 o
  -4   2   3      329.68      278.12      6.85 o
  -3   2   3       20.26       20.88      1.73 o
  -2   2   3       80.83       76.06      2.98 o
  -1   2   3      121.27      109.75      5.57 o
   0   2   3      612.39      643.39      9.88 o
   1   2   3      410.57      486.21      8.06 o
   2   2   3        4.38       17.14      2.02 o
   3   2   3      404.81      443.08      8.23 o
   4   2   3        1.56        0.74      1.75 o
   5   2   3        2.89        1.05      2.79 o
   6   2   3       62.09       54.78      7.19 o
   7   2   3       97.16       81.54      7.60 o
   8   2   3        0.87       -4.07      4.15 o
   9   2   3        0.30      -10.76     13.89 o
 -10   3   3       18.70       23.81     18.96 o
  -9   3   3       51.11       47.64      8.07 o
  -8   3   3       59.78       49.77      4.62 o
  -7   3   3       30.49       29.31      3.41 o
  -6   3   3       13.75       15.54      2.43 o
  -5   3   3      503.08      494.92      8.38 o
  -4   3   3      263.63      277.84      5.47 o
  -3   3   3      940.41      989.03      9.43 o
  -2   3   3       77.42       60.74      3.11 o
  -1   3   3      137.97      138.96      5.71 o
   0   3   3       37.25       47.58      3.08 o
   1   3   3      111.06      118.23      3.84 o
   2   3   3       62.03       55.37      3.00 o
   3   3   3       33.07       33.42      2.75 o
   4   3   3       13.27       18.20      2.25 o
   5   3   3       15.32       12.71      5.01 o
   6   3   3        0.69        3.28      8.36 o
   7   3   3        5.81        7.07      6.33 o
   8   3   3       18.14       22.85      8.02 o
   9   3   3       37.21       39.09     12.92 o
 -10   4   3        0.01      -19.84     13.23 o
  -9   4   3        7.40        7.80      4.23 o
  -8   4   3       43.94       33.49      4.18 o
  -7   4   3      293.70      283.50      8.27 o
  -6   4   3      366.90      352.90      7.17 o
  -5   4   3      102.96      104.80      7.25 o
  -4   4   3     1446.75     1458.63     14.84 o
  -3   4   3        1.36        2.70      1.41 o
  -2   4   3     2045.92     2099.36     20.83 o
  -1   4   3      164.50      149.87      5.69 o
   0   4   3    20832.02    20570.67    173.54 o
   1   4   3       81.53      112.20      4.00 o
   2   4   3     1842.05     1809.68     17.03 o
   3   4   3     1663.81     1781.40     18.01 o
   4   4   3        0.23        0.28      1.80 o
   5   4   3      132.89      140.69      8.46 o
   6   4   3      402.37      394.49     19.20 o
   7   4   3       58.57       39.65      6.97 o
   8   4   3       43.41       49.25      7.17 o
   9   4   3        7.58        5.05     10.04 o
 -10   5   3       25.13       39.88     28.22 o
  -9   5   3       32.88       30.30      6.62 o
  -8   5   3       15.57       11.81      3.66 o
  -7   5   3       43.23       48.76      6.21 o
  -6   5   3      117.94      120.84      5.76 o
  -5   5   3        6.45        5.12      2.37 o
  -4   5   3      777.33      766.37     10.56 o
  -3   5   3      252.74      211.97      4.60 o
  -2   5   3      920.67      823.83      9.60 o
  -1   5   3       24.38       53.67      4.92 o
   0   5   3     1845.22     1759.85     17.60 o
   1   5   3       62.16       63.02      3.47 o
   2   5   3      173.85      189.23      6.01 o
   3   5   3       24.73       40.17      3.46 o
   4   5   3        1.31        2.21      1.93 o
   5   5   3        0.42        8.28      3.83 o
   6   5   3      101.98      101.45     11.65 o
   7   5   3       49.87       48.29      7.48 o
   8   5   3        1.80        1.14      5.35 o
   9   5   3        6.83       15.21     12.28 o
 -10   6   3        1.59       21.09     11.30 o
  -9   6   3        3.61        8.53      4.31 o
  -8   6   3       13.19       17.76      3.98 o
  -7   6   3      403.89      378.88     10.44 o
  -6   6   3       62.48       54.02      4.89 o
  -5   6   3      169.68      142.74      5.42 o
  -4   6   3      327.72      275.92      6.47 o
  -3   6   3      778.68      734.87      9.20 o
  -2   6   3      343.78      368.00      9.67 o
  -1   6   3      138.26      159.49      5.85 o
   0   6   3     5553.43     5700.65     53.91 o
   1   6   3      818.74      826.89     10.95 o
   2   6   3       17.28       25.34      2.53 o
   3   6   3      230.85      225.26      5.83 o
   4   6   3        1.26        3.82      1.98 o
   5   6   3       88.50      101.50      7.09 o
   6   6   3      213.10      194.51     12.88 o
   7   6   3        0.02       -5.37      5.12 o
   8   6   3       32.90       41.30      8.18 o
   9   6   3       20.76       22.49     11.80 o
 -10   7   3        5.71       24.85     18.08 o
  -9   7   3       27.33       43.91      8.05 o
  -8   7   3       44.77       46.35      5.24 o
  -7   7   3       74.54       84.35      6.74 o
  -6   7   3       70.45       68.38      5.30 o
  -5   7   3      427.97      405.69      8.77 o
  -4   7   3        6.98        8.07      2.52 o
  -3   7   3     2048.25     2033.16     20.11 o
  -2   7   3      152.54      135.94      6.80 o
  -1   7   3     2464.43     2363.62     22.76 o
   0   7   3       51.77       64.68      5.84 o
   1   7   3     2576.91     2626.54     25.96 o
   2   7   3       13.73       27.99      2.56 o
   3   7   3     1800.27     1733.17     18.15 o
   4   7   3      122.50      126.39      4.84 o
   5   7   3      128.21      143.15     10.83 o
   6   7   3      108.87      107.59     10.26 o
   7   7   3       30.11       30.94      7.11 o
   8   7   3       17.34       17.51      6.89 o
   9   7   3        5.39       15.21     10.86 o
 -10   8   3       22.84       27.06     12.55 o
  -9   8   3        0.82        8.68     10.05 o
  -8   8   3       45.22       39.51      5.78 o
  -7   8   3      107.13      114.19      7.59 o
  -6   8   3      397.60      405.93     10.85 o
  -5   8   3      133.45      145.02      6.34 o
  -4   8   3      755.96      758.48     12.35 o
  -3   8   3       64.66       60.85      3.83 o
  -2   8   3        0.70        0.80      2.01 o
  -1   8   3     3075.59     3022.90     26.27 o
   0   8   3     2098.06     2449.22     25.97 o
   1   8   3     3715.79     3916.29     36.03 o
   2   8   3       11.32       18.67      2.40 o
   3   8   3      815.60      805.14     12.49 o
   4   8   3        0.16        2.05      2.20 o
   5   8   3        0.92       15.69      7.23 o
   6   8   3       61.01       53.28      8.22 o
   7   8   3       12.17       18.98      9.36 o
   8   8   3       11.71        6.73      6.29 o
   9   8   3        1.90       -4.23      9.82 o
  -9   9   3        5.67       15.00      6.86 o
  -8   9   3       37.25       52.34      8.85 o
  -7   9   3      149.22      143.88      8.10 o
  -6   9   3      151.25      161.72      8.25 o
  -5   9   3       42.34       35.68      3.85 o
  -4   9   3      990.68     1002.90     12.92 o
  -3   9   3      710.67      697.83      9.75 o
  -2   9   3      161.04      162.93      5.45 o
  -1   9   3     4335.03     4602.03     38.94 o
   0   9   3      527.79      583.71     12.17 o
   1   9   3      781.91      848.76     12.41 o
   2   9   3      338.01      364.77      8.02 o
   3   9   3       19.78       30.43      3.07 o
   4   9   3      101.15      106.09      6.62 o
   5   9   3      321.30      262.07     15.04 o
   6   9   3       30.38       30.38      7.20 o
   7   9   3      110.47      133.41     12.18 o
   8   9   3       79.31       93.78     13.27 o
   9   9   3       16.71        6.15     13.67 o
  -9  10   3       16.18       25.25     12.55 o
  -8  10   3       78.38       72.53      6.75 o
  -7  10   3        4.82        7.01      3.90 o
  -6  10   3      201.71      181.75     10.16 o
  -5  10   3        1.23        0.19      2.73 o
  -4  10   3      103.56      106.20      4.92 o
  -3  10   3        3.35        3.89      2.05 o
  -2  10   3      156.92      158.29      5.54 o
  -1  10   3      142.50      129.50      5.17 o
   0  10   3      205.01      241.35      8.90 o
   1  10   3       26.89       33.93      3.68 o
   2  10   3      737.58      728.00     12.11 o
   3  10   3       16.67       25.06      3.04 o
   4  10   3        0.09        3.85      2.43 o
   5  10   3      409.14      386.38     16.10 o
   6  10   3        7.15       20.02      6.73 o
   7  10   3      231.10      232.36     15.73 o
   8  10   3       20.29       29.38      8.77 o
   9  10   3       13.48        4.72     10.11 o
  -9  11   3        5.05        7.98     10.26 o
  -8  11   3       82.90       92.41      7.49 o
  -7  11   3       45.39       32.32      5.31 o
  -6  11   3        2.49        2.52      3.58 o
  -5  11   3      234.62      226.68      8.22 o
  -4  11   3      108.15      110.65      5.19 o
  -3  11   3      257.95      243.01      6.35 o
  -2  11   3     1287.54     1298.07     15.14 o
  -1  11   3      130.38      141.71      6.11 o
   0  11   3     1895.65     1947.10     24.22 o
   1  11   3        7.03       -0.46      2.44 o
   2  11   3      231.80      207.16      7.05 o
   3  11   3     1690.67     1693.55     20.58 o
   4  11   3      255.97      220.75     10.17 o
   5  11   3        0.47       30.78      8.68 o
   6  11   3        7.29       22.35      7.13 o
   7  11   3       15.73       26.54      7.78 o
   8  11   3       29.57       16.50      7.70 o
   9  11   3       17.83       39.50     13.71 o
  -9  12   3        1.31       -0.53      9.87 o
  -8  12   3       10.55       17.50      4.78 o
  -7  12   3       64.19       71.71      6.92 o
  -6  12   3      154.58      156.14      8.74 o
  -5  12   3       28.08       38.38      4.00 o
  -4  12   3      664.11      626.42     11.07 o
  -3  12   3       14.08       19.51      3.89 o
  -2  12   3      823.75      816.57     13.12 o
  -1  12   3      213.09      198.59      7.60 o
   0  12   3       22.39       22.33      3.23 o
   1  12   3      428.98      414.63     10.04 o
   2  12   3      192.74      206.40      7.04 o
   3  12   3      151.26      162.17      6.86 o
   4  12   3      650.93      677.52     13.52 o
   5  12   3      569.98      586.34     16.99 o
   6  12   3      319.42      284.02     15.78 o
   7  12   3      261.47      269.82     17.71 o
   8  12   3        8.94       -7.05      9.03 o
  -9  13   3       26.92       45.29     15.32 o
  -8  13   3        8.14       12.34      4.86 o
  -7  13   3       12.67       11.75      4.50 o
  -6  13   3       21.46       19.82      4.44 o
  -5  13   3       98.78      110.56      8.53 o
  -4  13   3       62.52       51.61      3.77 o
  -3  13   3      890.14      870.94     12.87 o
  -2  13   3      120.53      116.57      6.80 o
  -1  13   3       16.75       18.51      3.18 o
   0  13   3      364.38      372.34     11.30 o
   1  13   3        0.01        0.31      2.57 o
   2  13   3      186.14      174.26      7.06 o
   3  13   3     2331.60     2247.11     25.85 o
   4  13   3      223.37      257.05      9.56 o
   5  13   3      506.91      544.35     16.77 o
   6  13   3        1.75        0.14      5.54 o
   7  13   3       17.60       18.55      7.59 o
   8  13   3        0.36       -2.87      8.35 o
  -9  14   3        2.78       19.98     12.79 o
  -8  14   3        5.45        4.84      4.60 o
  -7  14   3       67.05       73.05      7.39 o
  -6  14   3        1.00       -0.72      3.76 o
  -5  14   3      159.11      162.58     12.57 o
  -4  14   3        0.10        4.71      3.06 o
  -3  14   3       16.17       14.89      4.38 o
  -2  14   3      127.50      134.83      6.52 o
  -1  14   3      842.21      831.02     14.03 o
   0  14   3       51.92       44.47      4.10 o
   1  14   3      210.21      211.68      8.14 o
   2  14   3      221.68      210.96      8.55 o
   3  14   3       14.41       25.23      3.91 o
   4  14   3      194.82      189.87      8.72 o
   5  14   3       17.03       15.10      5.63 o
   6  14   3       45.77       59.38      7.40 o
   7  14   3       30.22       42.23      7.29 o
   8  14   3       14.01       13.01     10.29 o
  -9  15   3        8.87       26.50     12.49 o
  -8  15   3       25.71       28.91      6.63 o
  -7  15   3       29.17       38.92      7.64 o
  -6  15   3        0.77        2.24      4.63 o
  -5  15   3       66.78       60.55      5.42 o
  -4  15   3        0.78       -0.87      2.74 o
  -3  15   3      854.85      873.07     15.38 o
  -2  15   3      256.44      242.15      9.70 o
  -1  15   3      290.36      287.86     10.26 o
   0  15   3       18.52       12.43      3.16 o
   1  15   3       88.20      103.61      6.07 o
   2  15   3      918.03      826.49     15.67 o
   3  15   3      357.47      367.33     11.03 o
   4  15   3     1079.28     1019.94     21.04 o
   5  15   3       59.64       77.09      8.37 o
   6  15   3        5.58        3.22      4.90 o
   7  15   3        8.54        5.57      9.09 o
   8  15   3        1.40        0.41     12.79 o
  -8  16   3        0.32        4.54      4.92 o
  -7  16   3        0.26        4.02      4.93 o
  -6  16   3        6.71        1.26      4.15 o
  -5  16   3        0.40        9.36      3.91 o
  -4  16   3       27.21       33.36      4.38 o
  -3  16   3        2.23        1.71      3.17 o
  -2  16   3      281.82      291.33      9.86 o
  -1  16   3        0.74        5.02      2.77 o
   0  16   3      875.38      772.19     14.82 o
   1  16   3       60.96       73.67      5.46 o
   2  16   3      689.52      674.57     24.75 o
   3  16   3       19.45       28.79      4.34 o
   4  16   3      160.87      144.56      8.32 o
   5  16   3        8.76       23.40      6.75 o
   6  16   3      126.77      107.17     10.70 o
   7  16   3        2.47        5.57      5.90 o
   8  16   3        0.28       -2.00     10.14 o
  -8  17   3       41.09       45.93      7.21 o
  -7  17   3       20.14       41.56      6.66 o
  -6  17   3        9.31       15.30      4.94 o
  -5  17   3        5.30        7.36      4.09 o
  -4  17   3      279.10      277.38     10.98 o
  -3  17   3       31.18       30.34      4.62 o
  -2  17   3     1249.26     1215.73     21.43 o
  -1  17   3      121.83      129.44      7.65 o
   0  17   3      212.63      199.41      9.78 o
   1  17   3      166.37      159.84      7.80 o
   2  17   3       49.66       61.12      5.77 o
   3  17   3      916.90      873.28     15.59 o
   4  17   3      379.99      427.95     16.18 o
   5  17   3       57.47       71.76      8.41 o
   6  17   3        0.01        1.04      4.85 o
   7  17   3        7.85        7.26      6.05 o
   8  17   3        2.05       14.83     11.11 o
  -8  18   3        4.96        5.13      6.41 o
  -7  18   3        4.52        5.94      5.00 o
  -6  18   3       26.10       28.80      7.02 o
  -5  18   3       54.21       55.55      6.37 o
  -4  18   3      289.61      295.45     10.64 o
  -3  18   3       79.42       86.35      6.58 o
  -2  18   3       98.14       90.39      6.63 o
  -1  18   3      896.41      864.03     16.81 o
   0  18   3       54.29       55.44      5.22 o
   1  18   3       48.75       34.80      4.60 o
   2  18   3       30.30       28.21      4.74 o
   3  18   3      407.67      413.58     11.27 o
   4  18   3       48.03       60.84      7.88 o
   5  18   3      163.47      170.09     13.62 o
   6  18   3       18.86       27.10      6.94 o
   7  18   3       22.60       22.40      7.13 o
  -8  19   3       15.11       15.98      9.20 o
  -7  19   3        0.11        6.40      8.15 o
  -6  19   3        0.15       -0.45      5.31 o
  -5  19   3        6.09       14.29      5.35 o
  -4  19   3       45.99       45.67      5.36 o
  -3  19   3      151.32      182.20      9.20 o
  -2  19   3        1.15        2.29      3.75 o
  -1  19   3      544.04      499.99     13.03 o
   0  19   3      376.13      385.83     10.94 o
   1  19   3        0.01       -3.10      3.21 o
   2  19   3      146.86      161.82     10.55 o
   3  19   3        3.33        3.89      3.68 o
   4  19   3      109.95       94.16      9.28 o
   5  19   3        1.67        1.23      6.96 o
   6  19   3        4.66       -2.13      5.77 o
   7  19   3        2.43       10.50      8.57 o
  -7  20   3        1.69        3.04      7.71 o
  -6  20   3        2.10        7.65      6.83 o
  -5  20   3       46.40       19.40     12.35 o
  -4  20   3       18.67       12.41      6.03 o
  -3  20   3      249.08      213.31     12.18 o
  -2  20   3       22.76       30.13      6.07 o
  -1  20   3        6.49        4.17      3.89 o
   0  20   3       38.38       36.92      5.15 o
   1  20   3      592.64      586.35     13.68 o
   2  20   3        3.19        8.73      5.34 o
   3  20   3      146.89      163.92     12.50 o
   4  20   3        2.75       -0.46      5.42 o
   5  20   3      146.44      179.61     18.86 o
   6  20   3        0.50        5.73      9.70 o
   7  20   3       11.74       20.26     11.17 o
  -7  21   3       28.92       19.35      9.19 o
  -6  21   3        9.24       14.13      7.75 o
  -5  21   3        9.53        9.26     10.58 o
  -4  21   3       53.67       49.12     13.23 o
  -3  21   3        2.36       -4.09      5.45 o
  -2  21   3       75.67       50.35      9.51 o
  -1  21   3       15.50       11.50      7.15 o
   0  21   3       18.38       26.49      7.33 o
   1  21   3       16.46       17.22      7.10 o
   2  21   3       11.65        1.13      7.52 o
   3  21   3       86.42       87.59     12.71 o
   4  21   3        4.76        2.50     13.01 o
   5  21   3       42.33       59.09     12.24 o
   6  21   3       25.74       19.48     17.86 o
  -7  22   3       27.22       35.10     10.54 o
  -6  22   3        0.01        0.59      6.33 o
  -5  22   3       23.15       44.97     15.43 o
  -4  22   3       20.21       26.58     10.14 o
  -3  22   3       11.04       -1.76      7.72 o
  -2  22   3        0.07       -0.37      5.71 o
  -1  22   3        7.31       -0.88      7.72 o
   0  22   3      105.71      102.61     11.69 o
   1  22   3       13.62        5.94      7.02 o
   2  22   3        8.54        4.98      5.81 o
   3  22   3        3.31       -2.73      6.57 o
   4  22   3        0.06       -1.96      6.77 o
   5  22   3        6.54        3.31     11.02 o
   6  22   3        4.98       10.33      8.82 o
  -6  23   3       23.04       12.91      8.38 o
  -5  23   3       18.41       12.35     13.23 o
  -4  23   3       23.71       38.23      9.04 o
  -3  23   3       43.74       36.91      9.04 o
  -2  23   3       53.86       46.42      9.79 o
  -1  23   3       21.76       27.85      8.57 o
   0  23   3       19.43        8.48      6.80 o
   1  23   3       43.43       37.65      8.70 o
   2  23   3       33.99       48.78      9.32 o
   3  23   3        6.44       -6.17      8.82 o
   4  23   3        0.80       -2.43      6.83 o
   5  23   3        1.84        0.10      7.01 o
   6  23   3        3.35       11.81      9.64 o
  -6  24   3       50.29       89.52     13.80 o
  -5  24   3        0.87       -3.09     10.14 o
  -4  24   3       87.87      102.89     13.67 o
  -3  24   3       36.51       43.07     15.87 o
  -2  24   3        0.21        0.12      6.07 o
  -1  24   3       11.46        1.79      6.57 o
   0  24   3      126.63      105.02     12.46 o
   1  24   3       13.83       15.97      7.21 o
   2  24   3       63.64       54.69     10.60 o
   3  24   3        1.08       -0.88     11.46 o
   4  24   3        0.02       -0.21      6.67 o
   5  24   3       12.79       -1.80     14.99 o
  -5  25   3       23.74       28.22     14.55 o
  -4  25   3      111.36      131.31     16.98 o
  -3  25   3       14.69       -0.32     11.24 o
  -2  25   3       66.92       62.83     11.30 o
  -1  25   3        0.22       -8.89      5.92 o
   0  25   3       47.11       50.69     16.63 o
   1  25   3        5.12        4.78      7.36 o
   2  25   3        4.37        3.92      7.58 o
   3  25   3       13.54        7.94     12.79 o
   4  25   3       11.26        9.27      8.09 o
   5  25   3        1.96        3.59      8.15 o
  -5  26   3       65.51       67.42     16.23 o
  -4  26   3        0.15       -9.38      6.25 o
  -3  26   3        8.16       28.66     14.99 o
  -2  26   3       60.57       79.16     13.25 o
  -1  26   3        5.63       -3.09      5.95 o
   0  26   3       86.13       68.26     10.98 o
   1  26   3       25.26       19.20      8.28 o
   2  26   3       34.70       35.56     11.42 o
   3  26   3        4.55       -3.53     11.46 o
   4  26   3        0.28       -1.74      7.32 o
  -4  27   3        2.29       21.60     14.99 o
  -3  27   3       10.73       12.04     19.84 o
  -2  27   3       21.26       20.83      9.34 o
  -1  27   3       38.98       32.14      9.17 o
   0  27   3        2.45        0.94      8.61 o
   1  27   3        2.14        7.58      7.48 o
   2  27   3        0.70        3.84     12.57 o
   3  27   3        8.09       -7.50     11.90 o
   4  27   3        1.20        4.08      8.54 o
  -4  28   3        2.76        3.97     12.35 o
  -3  28   3        1.93        7.04      8.54 o
  -2  28   3        2.28        0.56     15.43 o
  -1  28   3       58.18       80.41     19.08 o
   0  28   3        6.51       12.87      7.68 o
   1  28   3      163.39      157.97     23.67 o
   2  28   3        0.31      -10.80      8.58 o
   3  28   3        0.66        4.41     13.67 o
  -3  29   3        1.57       11.94      9.10 o
  -2  29   3        0.02       -4.21     11.49 o
  -1  29   3        3.09        9.15     12.76 o
   0  29   3        5.06       17.34      8.48 o
   1  29   3       16.71       21.66     14.46 o
   2  29   3       15.91       -6.58      9.29 o
  -1  30   3        0.01        0.11      7.87 o
   0  30   3        5.60        5.87      8.91 o
 -10   0   4       48.62       51.15     22.49 o
  -8   0   4      366.90      365.78     32.57 o
  -6   0   4      165.90      180.84     14.01 o
  -4   0   4      255.26      230.24      7.57 o
  -2   0   4       61.44       67.73      4.90 o
   0   0   4      302.02      342.03     15.20 o
   2   0   4      440.16      453.79     27.87 o
   4   0   4      379.01      371.21     24.85 o
   6   0   4        9.10       18.96      7.94 o
   8   0   4        7.72        4.41     12.79 o
 -10   1   4       25.98      -11.53     12.46 o
  -9   1   4        6.19       10.09      4.73 o
  -8   1   4        0.84        3.59      4.68 o
  -7   1   4       29.00       29.46      4.96 o
  -6   1   4       70.30       69.11      4.51 o
  -5   1   4      183.06      187.71      6.40 o
  -4   1   4      208.26      202.53      5.22 o
  -3   1   4       44.62       55.80      2.92 o
  -2   1   4       36.65       28.53      2.33 o
  -1   1   4        2.21       -0.98      1.80 o
   0   1   4        8.94        4.19      2.35 o
   1   1   4      229.57      207.78      7.05 o
   2   1   4      685.89      637.97     10.74 o
   3   1   4        3.97       12.38      2.85 o
   4   1   4        0.52        3.89      2.41 o
   5   1   4      116.78      114.76      8.35 o
   6   1   4      185.23      170.28     13.36 o
   7   1   4      126.58      115.70      9.75 o
   8   1   4       93.37      116.18     10.69 o
   9   1   4        5.07       20.61     11.69 o
 -10   2   4        3.04      -17.87     11.93 o
  -9   2   4       29.15       24.56      8.48 o
  -8   2   4       15.63        7.49      4.55 o
  -7   2   4      543.08      518.60     13.33 o
  -6   2   4       33.94       35.00      4.20 o
  -5   2   4        9.68       25.52      3.28 o
  -4   2   4     1287.47     1316.95     13.66 o
  -3   2   4      647.20      626.60     10.06 o
  -2   2   4      807.66      831.26     11.78 o
  -1   2   4      413.60      498.64     12.94 o
   0   2   4      374.02      356.09      7.05 o
   1   2   4        2.28        7.59      2.94 o
   2   2   4      114.52      134.16      5.49 o
   3   2   4        0.22        0.16      2.01 o
   4   2   4       35.45       32.83      3.38 o
   5   2   4      127.81      135.35     11.58 o
   6   2   4       45.78       43.32      5.79 o
   7   2   4       75.61      101.21     10.49 o
   8   2   4        4.24        4.17      5.41 o
   9   2   4       40.88       27.78     18.52 o
 -10   3   4        0.04       20.39     27.56 o
  -9   3   4       39.69       33.93      6.08 o
  -8   3   4       15.91       13.63      4.45 o
  -7   3   4       10.57        9.55      3.80 o
  -6   3   4       37.18       42.02      4.14 o
  -5   3   4        0.79        0.58      2.40 o
  -4   3   4      101.96      121.64      4.18 o
  -3   3   4     1183.26     1236.42     14.03 o
  -2   3   4      986.67      961.12     14.47 o
  -1   3   4      104.57      119.12      7.97 o
   0   3   4       13.10       28.05      2.47 o
   1   3   4      419.57      472.09      8.00 o
   2   3   4     1190.38     1323.09     14.58 o
   3   3   4       63.95       55.56      3.86 o
   4   3   4       30.79       30.25      3.17 o
   5   3   4        9.86        9.67      4.87 o
   6   3   4       81.24       72.10      8.90 o
   7   3   4      131.82      107.45     10.77 o
   8   3   4        0.59        2.42      5.54 o
   9   3   4        0.97        0.55     18.08 o
 -10   4   4        1.88       18.88     39.90 o
  -9   4   4      143.97      164.51     10.59 o
  -8   4   4       31.51       23.41      4.96 o
  -7   4   4      253.53      246.43     10.05 o
  -6   4   4      350.21      335.52      8.49 o
  -5   4   4       29.56       26.22      3.35 o
  -4   4   4        2.54        2.92      1.48 o
  -3   4   4      305.49      265.43      9.93 o
  -2   4   4        3.03        9.39      2.69 o
  -1   4   4     2197.74     2181.62     62.17 o
   0   4   4       11.76       31.24      4.11 o
   1   4   4     1476.86     1493.80     16.34 o
   2   4   4      685.16      706.51     10.75 o
   3   4   4      282.21      300.24      7.71 o
   4   4   4      137.21      136.18      6.55 o
   5   4   4       28.61       25.38      6.16 o
   6   4   4       42.50       47.19      7.64 o
   7   4   4        1.34        2.05      5.64 o
   8   4   4        2.45        3.58      8.06 o
   9   4   4        4.99       -7.28     15.87 o
 -10   5   4        9.49       20.79     19.18 o
  -9   5   4       18.86       29.41      6.08 o
  -8   5   4       56.77       57.29      5.86 o
  -7   5   4       32.29       42.08      4.62 o
  -6   5   4        1.74        5.80      2.63 o
  -5   5   4       59.03       64.91      3.86 o
  -4   5   4      153.16      159.48      5.98 o
  -3   5   4       17.11       14.33      2.15 o
  -2   5   4      114.68      123.67      4.87 o
  -1   5   4       10.09       11.79      3.03 o
   0   5   4     1470.21     1572.33     19.59 o
   1   5   4     4468.97     4485.50     38.77 o
   2   5   4       43.10       52.13      3.77 o
   3   5   4       92.51      104.62      5.38 o
   4   5   4        0.01       -1.69      2.36 o
   5   5   4       34.18       19.74     10.21 o
   6   5   4       21.50       33.42      7.52 o
   7   5   4      144.65      116.62     11.61 o
   8   5   4        2.03       -5.77     10.16 o
   9   5   4       10.34       -3.77     25.57 o
 -10   6   4        0.07       24.78     21.38 o
  -9   6   4       23.33       14.66      6.68 o
  -8   6   4       51.50       46.34      6.64 o
  -7   6   4      456.45      414.00     10.56 o
  -6   6   4      318.30      324.43      9.18 o
  -5   6   4      578.41      529.04      9.80 o
  -4   6   4      139.88      128.27      4.43 o
  -3   6   4       87.09       94.97      4.76 o
  -2   6   4       29.20       33.70      2.73 o
  -1   6   4     3466.71     3586.29     42.49 o
   0   6   4       11.53       35.96      2.98 o
   1   6   4       26.52       52.57      3.79 o
   2   6   4        0.44        3.39      2.31 o
   3   6   4      367.73      404.92      8.86 o
   4   6   4       99.73      108.53      6.33 o
   5   6   4       10.66        1.49      4.99 o
   6   6   4        0.16        3.56      6.22 o
   7   6   4       50.43       44.06      8.81 o
   8   6   4       30.52       37.87     12.91 o
   9   6   4        1.85        0.17     11.42 o
  -9   7   4        1.50        7.10      5.55 o
  -8   7   4       28.39       34.49      5.49 o
  -7   7   4      131.48      178.78      9.25 o
  -6   7   4      399.84      419.53     11.73 o
  -5   7   4      268.18      256.97      8.11 o
  -4   7   4      457.68      437.85      8.07 o
  -3   7   4      153.06      158.86      5.44 o
  -2   7   4       63.93       87.91      4.56 o
  -1   7   4     2524.65     2544.72     30.04 o
   0   7   4      196.27      200.11      6.28 o
   1   7   4      491.43      442.72      8.49 o
   2   7   4       23.67       15.86      2.98 o
   3   7   4      133.17      150.81      7.87 o
   4   7   4        0.52        2.18      2.85 o
   5   7   4       99.83       87.26      9.64 o
   6   7   4      473.84      457.28     19.03 o
   7   7   4       51.44       45.42      9.77 o
   8   7   4       36.85       39.31     13.36 o
   9   7   4       18.06        8.48     12.68 o
  -9   8   4        1.14        4.67      6.38 o
  -8   8   4       79.55       97.00      7.70 o
  -7   8   4      144.58      129.15      7.10 o
  -6   8   4       34.52       33.14      4.89 o
  -5   8   4       24.92       30.46      4.01 o
  -4   8   4      478.74      454.26     10.26 o
  -3   8   4       16.76       23.35      2.98 o
  -2   8   4      559.39      548.07     10.07 o
  -1   8   4     2021.39     2016.72     25.75 o
   0   8   4      502.32      592.38     17.78 o
   1   8   4       74.29       79.11      4.82 o
   2   8   4       10.20       16.80      3.02 o
   3   8   4      380.28      394.78      9.22 o
   4   8   4      294.10      316.64     10.13 o
   5   8   4        0.01       10.41      5.96 o
   6   8   4      507.21      491.75     26.11 o
   7   8   4       77.06       83.07     19.91 o
   8   8   4       16.72        5.48     10.73 o
   9   8   4        2.50       14.10     12.28 o
  -9   9   4       21.23       19.79      7.74 o
  -8   9   4        3.45        4.94      4.27 o
  -7   9   4       32.31       33.67      5.32 o
  -6   9   4      205.75      203.65      9.72 o
  -5   9   4      188.15      193.11      8.04 o
  -4   9   4      113.49      115.03      5.56 o
  -3   9   4     1375.19     1336.91     19.31 o
  -2   9   4       11.83       12.33      2.97 o
  -1   9   4     1018.68     1088.47     17.67 o
   0   9   4     3301.09     3252.76     54.28 o
   1   9   4     2017.04     1988.81     26.66 o
   2   9   4     1111.84      988.53     14.63 o
   3   9   4       12.76       15.72      3.27 o
   4   9   4      357.22      374.37     10.29 o
   5   9   4      254.08      278.91     16.13 o
   6   9   4        1.70       11.85      9.16 o
   7   9   4        0.42       -3.46      5.96 o
   8   9   4        4.48       -4.06      8.85 o
  -9  10   4        4.22        7.22      6.87 o
  -8  10   4        3.90        8.69      5.43 o
  -7  10   4      119.25      121.87      8.19 o
  -6  10   4       14.04       17.47      4.24 o
  -5  10   4      225.97      210.42      8.61 o
  -4  10   4        1.07        1.54      2.41 o
  -3  10   4      124.25      125.16      6.24 o
  -2  10   4        0.28       -2.83      2.31 o
  -1  10   4      507.24      392.76     10.61 o
   0  10   4      447.88      462.31     11.38 o
   1  10   4       14.19       23.08      3.25 o
   2  10   4       88.60      128.59      7.89 o
   3  10   4      830.05      765.16     13.26 o
   4  10   4       69.11       81.16      5.98 o
   5  10   4      228.89      177.64     13.60 o
   6  10   4        3.92        0.46      7.58 o
   7  10   4       20.70       14.78      6.94 o
   8  10   4        0.19       -7.50      9.04 o
  -9  11   4       28.77       38.07      8.92 o
  -8  11   4       42.87       49.38      8.72 o
  -7  11   4      119.27      101.54      7.80 o
  -6  11   4       51.19       63.01      6.61 o
  -5  11   4      524.47      499.99      9.85 o
  -4  11   4      127.53      131.35      6.38 o
  -3  11   4       43.06       40.80      3.95 o
  -2  11   4       54.66       53.00      4.58 o
  -1  11   4      449.85      424.39     17.40 o
   0  11   4      434.15      493.79     11.42 o
   1  11   4       75.66       91.79      5.16 o
   2  11   4       33.77       42.05      4.73 o
   3  11   4      825.10      778.85     12.72 o
   4  11   4        1.99        3.01      5.75 o
   5  11   4      137.64      117.45     11.51 o
   6  11   4       51.89       57.79      9.44 o
   7  11   4        1.62        1.76      6.29 o
   8  11   4       31.26       43.75     13.12 o
  -9  12   4        2.19       11.03     10.27 o
  -8  12   4       79.73       88.93      9.48 o
  -7  12   4        0.48        4.41      4.73 o
  -6  12   4        1.29        3.94      4.03 o
  -5  12   4      106.95      108.94      8.15 o
  -4  12   4       31.72       25.73      3.72 o
  -3  12   4      924.67      927.35     19.56 o
  -2  12   4      751.72      722.77     13.42 o
  -1  12   4      218.98      212.55      8.20 o
   0  12   4       28.42       17.47      3.59 o
   1  12   4        4.54        4.57      2.54 o
   2  12   4        2.44        5.64      2.96 o
   3  12   4      524.17      502.16     10.27 o
   4  12   4       36.45       50.12      4.97 o
   5  12   4      509.44      516.28     19.97 o
   6  12   4        0.68       -1.27      5.94 o
   7  12   4       60.84       55.12     11.85 o
   8  12   4        1.17        1.32      9.47 o
  -9  13   4        0.93        2.01     11.33 o
  -8  13   4        0.06       12.14      6.24 o
  -7  13   4        0.01        5.84      4.44 o
  -6  13   4       92.96      103.37      9.89 o
  -5  13   4        0.02        1.43      2.68 o
  -4  13   4     1579.89     1577.47     28.41 o
  -3  13   4      213.87      219.55      8.51 o
  -2  13   4      516.40      495.08     10.62 o
  -1  13   4        6.89        7.68      3.03 o
   0  13   4      304.72      258.68      9.99 o
   1  13   4      154.21      177.13      7.16 o
   2  13   4      417.83      387.52      9.66 o
   3  13   4       95.63      104.21      5.89 o
   4  13   4       28.04       36.22      6.67 o
   5  13   4       94.38       87.99     10.77 o
   6  13   4       68.65       65.53     10.12 o
   7  13   4       29.59       29.38      8.41 o
   8  13   4        0.83        4.63     10.23 o
  -9  14   4        3.57       11.12     10.91 o
  -8  14   4       13.42        2.72      5.64 o
  -7  14   4       13.67       13.19      5.09 o
  -6  14   4       28.48       32.76      6.75 o
  -5  14   4      103.36      115.57      7.89 o
  -4  14   4      170.32      184.30      7.93 o
  -3  14   4       41.06       38.88      5.32 o
  -2  14   4      813.37      802.22     14.42 o
  -1  14   4      160.90      195.78      8.31 o
   0  14   4      137.34      132.31      7.58 o
   1  14   4       36.43       34.99      4.59 o
   2  14   4      417.43      403.77     17.66 o
   3  14   4      304.34      287.08      9.92 o
   4  14   4      811.06      747.32     24.64 o
   5  14   4        2.57        1.44      4.67 o
   6  14   4        0.29       -1.80      6.21 o
   7  14   4        1.26       -3.15      6.58 o
   8  14   4        6.07       10.39     10.38 o
  -8  15   4        1.20        6.63      5.28 o
  -7  15   4        3.88        0.43      4.72 o
  -6  15   4       72.09       75.69     10.97 o
  -5  15   4      217.37      225.81     12.32 o
  -4  15   4     1147.34     1096.51     22.58 o
  -3  15   4      234.40      228.46      9.14 o
  -2  15   4      235.57      243.13     10.43 o
  -1  15   4        1.69        2.64      2.95 o
   0  15   4      106.08      126.92      6.98 o
   1  15   4       28.59       35.29      4.78 o
   2  15   4      250.41      261.75      9.40 o
   3  15   4      264.00      255.20      9.56 o
   4  15   4      185.58      162.85     14.89 o
   5  15   4       42.41       35.59      6.78 o
   6  15   4       21.07        9.95      7.12 o
   7  15   4        0.00       -2.04      6.64 o
  -8  16   4        6.49       11.19      5.48 o
  -7  16   4       21.29       21.53      5.87 o
  -6  16   4       10.47        8.39      4.61 o
  -5  16   4        8.55       13.42      4.14 o
  -4  16   4      279.73      231.94      9.54 o
  -3  16   4      318.97      361.37     10.93 o
  -2  16   4       15.96        8.38      3.61 o
  -1  16   4      782.85      727.16     17.33 o
   0  16   4        8.82       12.25      3.95 o
   1  16   4       24.06       26.99      4.69 o
   2  16   4       61.88       60.18      5.35 o
   3  16   4      210.53      215.77      9.26 o
   4  16   4       17.44       19.86      6.21 o
   5  16   4       31.62       31.44      6.94 o
   6  16   4        8.17        9.01      7.02 o
   7  16   4        1.78        7.32      7.53 o
  -8  17   4        5.04       21.95      7.49 o
  -7  17   4       13.39       30.89      7.28 o
  -6  17   4        0.04        3.74      4.60 o
  -5  17   4      383.84      373.03     17.67 o
  -4  17   4        0.03       -4.65      3.32 o
  -3  17   4     1880.51     1829.17     24.93 o
  -2  17   4      114.51      119.70      7.55 o
  -1  17   4       28.35       25.38      4.26 o
   0  17   4       15.13       17.17      3.86 o
   1  17   4      325.95      316.23     15.36 o
   2  17   4       37.09       33.01      4.56 o
   3  17   4        8.78        8.44      3.88 o
   4  17   4       10.44       10.36      5.70 o
   5  17   4       58.28       39.43      7.23 o
   6  17   4       30.01       22.51      6.96 o
   7  17   4        0.10       -6.44      8.90 o
  -8  18   4        5.63       17.58      9.05 o
  -7  18   4       16.54       17.63      8.75 o
  -6  18   4       68.36       93.13     10.22 o
  -5  18   4       22.89       13.33      6.23 o
  -4  18   4       23.24       19.96      4.29 o
  -3  18   4        6.97        9.95      4.01 o
  -2  18   4       88.25       72.08      6.07 o
  -1  18   4      143.26      138.05      7.84 o
   0  18   4       25.40        8.51      3.74 o
   1  18   4       43.98       46.60      5.88 o
   2  18   4      289.83      287.22     10.74 o
   3  18   4      213.51      231.91      9.89 o
   4  18   4      104.82       83.17     15.85 o
   5  18   4       21.94       28.49      8.14 o
   6  18   4        0.14       -8.22      5.48 o
   7  18   4        1.12        5.50      9.34 o
  -7  19   4       10.11        7.07      9.36 o
  -6  19   4       11.91       16.71      7.47 o
  -5  19   4       14.19        5.57     13.89 o
  -4  19   4       24.32       25.39      6.45 o
  -3  19   4        8.95       10.07      5.22 o
  -2  19   4       35.57       39.51      6.95 o
  -1  19   4       47.79       49.71      7.33 o
   0  19   4       59.49       56.88      8.01 o
   1  19   4        0.97        2.72      6.19 o
   2  19   4       81.52       82.19     11.32 o
   3  19   4       11.82        4.29      9.67 o
   4  19   4       51.77       22.71      9.21 o
   5  19   4        2.05        4.02      8.60 o
   6  19   4        5.63        1.26      8.35 o
   7  19   4        0.34       -1.86     11.90 o
  -7  20   4        0.15        6.32      7.78 o
  -6  20   4       12.58       18.94     10.60 o
  -5  20   4        0.13      -10.52      7.01 o
  -4  20   4       98.56       99.73     10.86 o
  -3  20   4        7.82        0.23      5.40 o
  -2  20   4      255.66      271.16     22.86 o
  -1  20   4        0.74       -2.84      5.09 o
   0  20   4       31.37       35.18      8.31 o
   1  20   4       25.28       19.98      9.60 o
   2  20   4       20.30       12.58     13.89 o
   3  20   4       48.19       29.58      8.78 o
   4  20   4       35.21       47.10     10.60 o
   5  20   4        0.24        9.92      8.22 o
   6  20   4       37.99       32.50     11.35 o
  -7  21   4        8.81        8.28      7.57 o
  -6  21   4       28.07       27.14      9.17 o
  -5  21   4        3.47        1.22      8.21 o
  -4  21   4       19.56       20.20      7.40 o
  -3  21   4        3.75        4.21      5.41 o
  -2  21   4        5.02        8.80      6.39 o
  -1  21   4        0.00        0.19      5.47 o
   0  21   4       98.73      106.29     11.98 o
   1  21   4       94.31       78.18     13.62 o
   2  21   4       45.57       63.07     12.11 o
   3  21   4        3.28        0.84      6.67 o
   4  21   4       21.42       28.23      9.92 o
   5  21   4        4.37        6.05      8.47 o
   6  21   4       20.25       20.45     13.89 o
  -6  22   4       11.68        3.57      7.28 o
  -5  22   4        0.05       12.49      9.75 o
  -4  22   4       15.12       27.84      7.96 o
  -3  22   4       19.91       17.57      6.84 o
  -2  22   4      117.34      119.27     15.33 o
  -1  22   4        7.39       -0.52      5.73 o
   0  22   4        9.32        3.82      9.91 o
   1  22   4        1.73        9.15      9.10 o
   2  22   4        0.70       11.45      8.69 o
   3  22   4        7.69       22.62      8.54 o
   4  22   4       19.53       24.65      8.90 o
   5  22   4        3.55       -1.93      8.22 o
   6  22   4        2.98        7.36      9.82 o
  -6  23   4        1.16        2.34      7.24 o
  -5  23   4       50.03       53.42     14.03 o
  -4  23   4        4.07       -1.06      6.59 o
  -3  23   4        5.41        6.01      6.72 o
  -2  23   4       12.31       22.89      8.07 o
  -1  23   4        6.56        4.32      6.69 o
   0  23   4        2.75        1.39      6.47 o
   1  23   4       72.86       67.62     13.12 o
   2  23   4        2.54        8.83      9.48 o
   3  23   4        1.00        1.94      7.09 o
   4  23   4        0.92        2.11      7.50 o
   5  23   4       40.11       43.91     12.11 o
  -6  24   4        7.10        4.82     16.84 o
  -5  24   4        8.28        3.20     10.21 o
  -4  24   4       10.37       13.08      7.51 o
  -3  24   4       32.85       36.53      8.99 o
  -2  24   4        4.10        6.24      7.15 o
  -1  24   4       12.09       10.42      7.14 o
   0  24   4       11.69       16.52      7.91 o
   1  24   4        0.00        8.33      9.10 o
   2  24   4        1.97       17.34     10.10 o
   3  24   4        9.72       13.98      8.47 o
   4  24   4        0.10       -3.43      6.84 o
   5  24   4        3.03        0.57      8.47 o
  -5  25   4        0.85        4.65     10.17 o
  -4  25   4        0.07       -3.39      9.46 o
  -3  25   4        2.32        0.08      6.61 o
  -2  25   4       24.97       17.42      7.71 o
  -1  25   4        2.70        1.31      7.53 o
   0  25   4       18.21        9.71      7.49 o
   1  25   4       52.14       78.75     16.31 o
   2  25   4       13.19       14.99     13.23 o
   3  25   4       26.42       29.36      9.53 o
   4  25   4        0.05        1.90     11.02 o
  -4  26   4        3.36       11.21     10.75 o
  -3  26   4       15.61       14.56      8.21 o
  -2  26   4       13.18       14.48     11.52 o
  -1  26   4        0.09        0.34      8.65 o
   0  26   4       14.78       15.00      7.71 o
   1  26   4        1.98       -2.60     12.35 o
   2  26   4       31.83        3.09     13.67 o
   3  26   4        0.27        1.24      7.99 o
   4  26   4       15.93       22.09     10.70 o
  -4  27   4        0.01       -2.44     10.48 o
  -3  27   4        3.82        8.50      7.64 o
  -2  27   4        0.32       -4.15      6.97 o
  -1  27   4        8.57       17.27      7.88 o
   0  27   4        0.76        4.89      8.15 o
   1  27   4        4.71        8.82     23.15 o
   2  27   4        6.93       10.14     14.55 o
   3  27   4        9.69       -7.72      6.74 o
  -3  28   4       12.50       12.54      8.46 o
  -2  28   4       26.82       48.24     10.35 o
  -1  28   4        4.98       12.43      8.00 o
   0  28   4       38.13       38.61     10.58 o
   1  28   4        0.61       16.37     11.11 o
   2  28   4        1.91       -4.85     11.90 o
  -1  29   4        0.76        5.72      8.83 o
   0  29   4        2.52       11.81     11.87 o
  -9   0   5        9.75       11.61     10.36 o
  -7   0   5        0.32        1.04      5.44 o
  -5   0   5       13.16        9.27      5.41 o
  -3   0   5        5.45        7.93      3.09 o
  -1   0   5      785.34      797.68     26.13 o
   1   0   5        0.55       -0.39      2.94 o
   3   0   5      847.79      981.12     44.60 o
   5   0   5        1.16       -9.26      6.17 o
   7   0   5       29.48       41.31     19.40 o
  -9   1   5        3.91        0.32      6.21 o
  -8   1   5       12.78       15.28      4.99 o
  -7   1   5       64.60       62.10      6.38 o
  -6   1   5       27.67       28.50      4.85 o
  -5   1   5       34.87       40.40      3.90 o
  -4   1   5        3.76        4.44      1.96 o
  -3   1   5      554.45      554.34      9.11 o
  -2   1   5       11.19       16.06      3.46 o
  -1   1   5     1895.61     1876.42     31.04 o
   0   1   5        8.63        9.84      2.60 o
   1   1   5     1093.09     1110.53     14.52 o
   2   1   5        0.45        2.50      2.85 o
   3   1   5      289.85      316.97     12.49 o
   4   1   5      115.81      113.91      8.32 o
   5   1   5      233.77      221.73     14.18 o
   6   1   5       34.70       32.70      6.35 o
   7   1   5        6.91       17.95      8.55 o
   8   1   5       12.44       18.38     12.42 o
  -9   2   5       35.95       43.58      7.12 o
  -8   2   5        4.72        2.00      4.46 o
  -7   2   5       12.73       17.57      6.12 o
  -6   2   5       14.39       18.01      4.44 o
  -5   2   5      214.63      210.27      5.92 o
  -4   2   5        7.96       10.71      2.23 o
  -3   2   5       90.20       97.42      4.49 o
  -2   2   5        5.15        6.05      3.45 o
  -1   2   5      160.61      156.06     12.22 o
   0   2   5      178.51      176.54      8.26 o
   1   2   5      118.91      117.38      5.28 o
   2   2   5       32.34       30.41      4.40 o
   3   2   5       15.58        7.93      3.21 o
   4   2   5        5.07        6.47      3.49 o
   5   2   5        0.48        6.17      5.61 o
   6   2   5        3.15       -3.53      4.31 o
   7   2   5        1.64       -4.61      6.13 o
   8   2   5       42.80       33.46     13.85 o
  -9   3   5       43.09       48.69      7.43 o
  -8   3   5       17.20       25.76      6.21 o
  -7   3   5       36.98       37.10      5.09 o
  -6   3   5       85.46      101.43      7.16 o
  -5   3   5       76.62       79.71      3.40 o
  -4   3   5       16.04        7.50      2.16 o
  -3   3   5       46.45       47.80      5.13 o
  -2   3   5      516.35      512.39     12.78 o
  -1   3   5      200.20      210.90     11.01 o
   0   3   5     1820.96     1810.66     20.72 o
   1   3   5      262.93      268.56      7.57 o
   2   3   5       12.28       16.94      3.73 o
   3   3   5      312.79      305.61      8.24 o
   4   3   5      132.30      140.54      7.06 o
   5   3   5       10.78       20.09      6.81 o
   6   3   5      213.80      199.61     21.59 o
   7   3   5        6.24        7.33     12.85 o
   8   3   5       31.08       15.51     11.98 o
  -9   4   5        0.05        4.47      5.70 o
  -8   4   5        9.26       18.05     11.47 o
  -7   4   5        0.07       -0.52      3.80 o
  -6   4   5       36.85       36.94      4.73 o
  -5   4   5      165.19      169.51      6.70 o
  -4   4   5      453.90      452.71      9.59 o
  -3   4   5      141.12      158.99      8.53 o
  -2   4   5      213.55      199.26      9.40 o
  -1   4   5      248.94      296.89     12.26 o
   0   4   5      120.93      115.59      9.66 o
   1   4   5        1.03        2.90      2.83 o
   2   4   5     1591.79     1604.34     20.54 o
   3   4   5       14.36       25.85      4.21 o
   4   4   5       73.15       97.61      6.58 o
   5   4   5        3.14       -2.92      5.15 o
   6   4   5       33.42       28.57      7.70 o
   7   4   5       45.30       34.11      8.28 o
   8   4   5        0.01      -14.01      9.34 o
  -9   5   5       15.02        8.85      6.75 o
  -8   5   5        4.58       13.71      6.35 o
  -7   5   5       94.70       80.79      7.92 o
  -6   5   5      129.84      130.81      8.00 o
  -5   5   5        9.50        6.36      3.07 o
  -4   5   5       67.44       62.31      4.01 o
  -3   5   5       88.06       84.01      5.78 o
  -2   5   5      131.06      102.82      7.23 o
  -1   5   5      511.69      494.40     14.92 o
   0   5   5     3299.28     3310.36     47.72 o
   1   5   5      156.43      182.59      7.75 o
   2   5   5      384.44      376.54      9.49 o
   3   5   5        1.88        0.02      3.76 o
   4   5   5       85.27       77.45      6.01 o
   5   5   5       98.61       99.79     10.50 o
   6   5   5       36.13       45.64      8.82 o
   7   5   5       46.54       37.72     14.29 o
   8   5   5        7.41      -11.62     10.36 o
  -9   6   5        2.89        6.88      5.43 o
  -8   6   5       14.84       15.87      4.83 o
  -7   6   5        1.42        7.93      4.31 o
  -6   6   5        1.96        0.08      3.71 o
  -5   6   5      118.67      110.75      6.45 o
  -4   6   5        0.44        3.36      2.10 o
  -3   6   5      716.30      735.58     11.09 o
  -2   6   5       36.87       48.49      4.44 o
  -1   6   5     2320.85     2309.22     32.00 o
   0   6   5      280.09      290.11     10.39 o
   1   6   5       71.15       82.61      4.86 o
   2   6   5      116.96      129.04      6.15 o
   3   6   5        2.75       -3.52      2.91 o
   4   6   5       47.58       52.98      6.15 o
   5   6   5       39.43       39.86      8.02 o
   6   6   5       12.77        3.79      6.05 o
   7   6   5       55.75       49.09      9.88 o
   8   6   5        0.07       12.31     11.52 o
  -9   7   5        5.06        8.67      9.99 o
  -8   7   5        0.20        2.10      5.09 o
  -7   7   5       16.07       20.54      5.20 o
  -6   7   5       16.27       12.51      4.32 o
  -5   7   5       67.40       66.85      6.57 o
  -4   7   5       11.28       10.46      2.49 o
  -3   7   5       24.28       28.02      3.25 o
  -2   7   5       52.87       54.49      4.63 o
  -1   7   5     1162.71     1164.24     19.11 o
   0   7   5      968.94     1053.21     14.20 o
   1   7   5      120.46      129.86      5.91 o
   2   7   5       21.57       17.70      3.45 o
   3   7   5      252.08      285.40     11.11 o
   4   7   5      108.32      109.62      8.00 o
   5   7   5      130.32      157.07     19.15 o
   6   7   5       10.08       12.90      6.79 o
   7   7   5        9.52        1.39      7.11 o
   8   7   5       24.33        7.27     16.31 o
  -9   8   5       48.57       53.48     10.20 o
  -8   8   5       33.54       43.79      6.78 o
  -7   8   5      396.92      359.81     12.64 o
  -6   8   5       84.43       87.16      7.12 o
  -5   8   5        1.64       15.44      3.98 o
  -4   8   5      299.40      283.08      7.59 o
  -3   8   5      233.97      226.34      8.67 o
  -2   8   5      546.96      534.21     16.65 o
  -1   8   5      131.11      122.83      7.65 o
   0   8   5      941.02     1037.94     14.43 o
   1   8   5     1019.29      992.37     14.51 o
   2   8   5       12.38       22.09      3.67 o
   3   8   5      150.01      170.69      7.66 o
   4   8   5       82.53       79.74      7.10 o
   5   8   5       97.35      104.89     11.32 o
   6   8   5       65.98       79.09     10.64 o
   7   8   5        4.87        4.03      7.29 o
   8   8   5       10.52      -10.15      9.96 o
  -9   9   5       14.79        5.52      6.98 o
  -8   9   5       60.24       57.22     10.40 o
  -7   9   5      543.14      554.55     13.59 o
  -6   9   5       34.82       38.41      4.93 o
  -5   9   5      972.28      967.51     15.52 o
  -4   9   5       62.22       73.02      5.58 o
  -3   9   5      130.77      132.67      6.28 o
  -2   9   5       53.72       67.57      4.06 o
  -1   9   5      495.08      477.82     13.70 o
   0   9   5       76.46      101.08      5.20 o
   1   9   5      136.45      135.08      6.19 o
   2   9   5      717.55      754.85     19.11 o
   3   9   5        0.01        0.46      3.24 o
   4   9   5       69.96       65.29      6.86 o
   5   9   5       39.72       31.40     10.68 o
   6   9   5       90.87       84.70     10.90 o
   7   9   5       19.86        4.95      7.65 o
   8   9   5        1.30      -14.26      9.51 o
  -9  10   5        0.93        9.07      7.06 o
  -8  10   5      127.13      132.05      9.73 o
  -7  10   5        0.21       10.26      4.23 o
  -6  10   5        0.41        3.26      4.23 o
  -5  10   5      391.22      391.07      9.75 o
  -4  10   5      193.28      198.03      8.35 o
  -3  10   5        1.31        3.34      2.88 o
  -2  10   5       62.69       71.59      5.39 o
  -1  10   5      126.75      135.52      7.95 o
   0  10   5      442.29      397.36     10.66 o
   1  10   5        1.04        2.68      2.61 o
   2  10   5      378.01      397.22      9.94 o
   3  10   5      250.50      229.10      8.97 o
   4  10   5      118.63      109.34      8.23 o
   5  10   5        1.79       -6.08      5.12 o
   6  10   5        0.40       -3.72      5.55 o
   7  10   5       35.75       24.66      8.63 o
   8  10   5       10.63       -8.44      9.96 o
  -9  11   5        9.35       -0.06     19.18 o
  -8  11   5       66.05       63.71      7.74 o
  -7  11   5        1.31        2.10      3.92 o
  -6  11   5      436.92      394.31     13.28 o
  -5  11   5        2.36        9.81      3.17 o
  -4  11   5      868.11      851.64     16.29 o
  -3  11   5       31.22       50.84      4.87 o
  -2  11   5       35.86       53.27      5.73 o
  -1  11   5       15.05       21.34      4.27 o
   0  11   5       30.53       31.90      3.51 o
   1  11   5       76.74       89.92      6.68 o
   2  11   5       18.78       18.48      3.81 o
   3  11   5        3.18        5.12      3.45 o
   4  11   5        0.07       -3.59      4.86 o
   5  11   5       13.82       24.94      9.19 o
   6  11   5        2.19        0.85      6.37 o
   7  11   5        1.96        1.42      6.85 o
   8  11   5        1.30       -0.60     10.48 o
  -9  12   5       46.82       41.83     14.81 o
  -8  12   5       51.22       66.33      9.18 o
  -7  12   5       17.97       19.61      5.82 o
  -6  12   5       14.33       11.90      4.93 o
  -5  12   5     1066.32     1104.75     18.98 o
  -4  12   5     1381.63     1361.22     20.21 o
  -3  12   5     2261.70     2089.67     26.33 o
  -2  12   5      921.00      892.89     18.80 o
  -1  12   5      134.64      123.51      8.00 o
   0  12   5      128.60      127.33      6.54 o
   1  12   5        3.67        2.92      3.23 o
   2  12   5       10.39        5.94      3.63 o
   3  12   5      280.61      265.45     10.03 o
   4  12   5      291.35      283.13     15.55 o
   5  12   5        5.55        8.13      6.35 o
   6  12   5      130.55      133.09     13.65 o
   7  12   5       24.49        8.13      7.50 o
  -8  13   5        9.82       18.51      7.07 o
  -7  13   5      173.13      164.89     10.27 o
  -6  13   5       78.95       54.66      6.76 o
  -5  13   5       61.88       65.86      6.95 o
  -4  13   5       52.13       69.21      6.09 o
  -3  13   5      125.30      128.48      6.92 o
  -2  13   5      146.97      163.85      9.20 o
  -1  13   5      133.86      115.46      7.84 o
   0  13   5       88.51      107.64      6.45 o
   1  13   5       74.95       83.88      6.97 o
   2  13   5      220.79      210.08      8.68 o
   3  13   5      113.05      110.78      7.07 o
   4  13   5       24.73       17.39      6.35 o
   5  13   5       37.74       51.27      9.28 o
   6  13   5        0.00       -0.61      6.52 o
   7  13   5       36.80       24.77     20.08 o
  -8  14   5        1.05       -6.57      5.26 o
  -7  14   5        1.13        2.69      5.03 o
  -6  14   5        1.25        9.84      4.77 o
  -5  14   5        0.10        7.50      5.00 o
  -4  14   5       17.28       20.61      5.42 o
  -3  14   5      135.82      133.62      7.86 o
  -2  14   5      158.97      153.72      8.25 o
  -1  14   5      259.37      233.71     11.40 o
   0  14   5       92.21       80.57      7.32 o
   1  14   5      324.52      298.33     10.79 o
   2  14   5       79.51       76.72      5.91 o
   3  14   5      877.81      850.70     15.79 o
   4  14   5       13.53       17.57      7.32 o
   5  14   5        3.59        1.96      5.98 o
   6  14   5        5.32       12.79      7.45 o
   7  14   5       11.84        8.48      8.06 o
  -8  15   5       11.79       13.16      9.03 o
  -7  15   5       26.87       29.72      7.10 o
  -6  15   5      147.85      154.80     10.00 o
  -5  15   5       70.20       61.49      7.82 o
  -4  15   5        0.77        3.35      3.81 o
  -3  15   5      199.15      191.07      9.32 o
  -2  15   5      675.70      675.74     15.38 o
  -1  15   5       48.35       57.23      6.77 o
   0  15   5      394.19      396.33     13.49 o
   1  15   5      195.23      193.65      8.67 o
   2  15   5        1.85       19.60      3.90 o
   3  15   5       21.93       28.15      4.86 o
   4  15   5        0.53        4.17      6.04 o
   5  15   5       42.36       44.45      9.58 o
   6  15   5        0.71        5.17      8.18 o
   7  15   5        0.58       -7.46      7.35 o
  -8  16   5       26.53       48.92     14.91 o
  -7  16   5       16.99       21.41      8.55 o
  -6  16   5        7.57       15.82      6.03 o
  -5  16   5        3.77        5.14      5.26 o
  -4  16   5      181.13      160.24      8.63 o
  -3  16   5      278.08      274.14     11.68 o
  -2  16   5       15.90       14.18      4.74 o
  -1  16   5       72.08       76.73      7.53 o
   0  16   5      319.14      342.83     13.19 o
   1  16   5      141.84      152.91      8.64 o
   2  16   5      511.66      502.67     12.51 o
   3  16   5      405.88      433.10     12.27 o
   4  16   5      322.49      311.04     19.00 o
   5  16   5        1.64       -1.97      6.10 o
   6  16   5        4.71        5.84      7.60 o
   7  16   5        4.30       -3.51      8.88 o
  -8  17   5       13.79       20.28     12.35 o
  -7  17   5        0.04       -2.30      9.62 o
  -6  17   5       77.42       81.25     11.66 o
  -5  17   5       53.49       55.15     12.79 o
  -4  17   5        0.12        9.04      4.93 o
  -3  17   5      483.31      509.17     17.60 o
  -2  17   5      120.13      111.66      9.98 o
  -1  17   5       80.71       82.62      7.96 o
   0  17   5       67.92       76.11      7.70 o
   1  17   5      153.83      165.37      9.82 o
   2  17   5        5.00        4.19      4.95 o
   3  17   5       10.38       15.62      5.78 o
   4  17   5       98.81       90.93     12.86 o
   5  17   5        8.48       11.58      8.85 o
   6  17   5       32.35       45.18     13.67 o
  -7  18   5        1.73        8.37      7.85 o
  -6  18   5       32.65       40.66      9.72 o
  -5  18   5        1.71        6.08      8.88 o
  -4  18   5       86.69      113.08     11.18 o
  -3  18   5        3.73        3.60      6.22 o
  -2  18   5       93.55      107.13     12.47 o
  -1  18   5      126.48      148.41     38.14 o
   0  18   5        1.40        1.39      8.35 o
   1  18   5      105.50       98.98     10.14 o
   2  18   5       96.66       90.54     10.36 o
   3  18   5        7.63        8.47      6.35 o
   4  18   5       32.18       30.56     13.67 o
   5  18   5        8.87       25.55      9.73 o
   6  18   5        7.27       22.77     14.11 o
  -7  19   5       41.16       59.51     11.48 o
  -6  19   5        2.32        9.23      9.88 o
  -5  19   5       64.19       79.22     16.09 o
  -4  19   5        3.93        8.30      6.07 o
  -3  19   5        5.20        6.14      6.35 o
  -2  19   5        4.16       -0.11      5.58 o
  -1  19   5      220.16      220.28     16.29 o
   0  19   5        0.09       -1.10      7.52 o
   1  19   5       56.04       60.75     11.62 o
   2  19   5        0.06        7.22      5.73 o
   3  19   5       47.31       44.92     10.48 o
   4  19   5       43.59       51.47     11.86 o
   5  19   5        7.75        4.69      7.91 o
   6  19   5       14.70        5.32     16.98 o
  -7  20   5       14.55       30.34     10.06 o
  -6  20   5       10.76       17.11      8.46 o
  -5  20   5      130.01      134.73     30.64 o
  -4  20   5       16.36       24.61      7.27 o
  -3  20   5       60.83       76.56     10.51 o
  -2  20   5        2.46        7.46      6.43 o
  -1  20   5       49.28       61.76     10.27 o
   0  20   5       19.57       29.62     10.79 o
   1  20   5      143.34      158.55     30.86 o
   2  20   5        6.25       21.33     13.89 o
   3  20   5        0.02        3.92      7.50 o
   4  20   5        8.43        5.55      7.82 o
   5  20   5        1.88       16.09     10.80 o
   6  20   5        0.21       -0.36      9.00 o
  -6  21   5       14.41       11.33      7.84 o
  -5  21   5       32.34       24.69     11.34 o
  -4  21   5        0.93        3.15      6.31 o
  -3  21   5       76.67      103.30     16.66 o
  -2  21   5       52.97       40.87      9.43 o
  -1  21   5      100.57      122.22     13.15 o
   0  21   5      119.23      102.80     15.44 o
   1  21   5        3.31        9.30      8.88 o
   2  21   5       22.07       30.60      8.89 o
   3  21   5        5.47        2.04     11.24 o
   4  21   5        7.94        9.95      8.78 o
   5  21   5        0.11       17.88     10.36 o
  -6  22   5        0.01       -0.09      8.96 o
  -5  22   5       11.10        0.99      9.93 o
  -4  22   5        1.96       -1.70     12.57 o
  -3  22   5       45.60       64.39     10.21 o
  -2  22   5        9.70        3.35      6.63 o
  -1  22   5       64.77       39.60      9.09 o
   0  22   5        0.52        2.23      8.78 o
   1  22   5        0.21       14.09      9.96 o
   2  22   5       23.25       41.54      8.76 o
   3  22   5       44.60       53.06     11.44 o
   4  22   5        0.04        4.06      8.23 o
   5  22   5       28.82       20.10     10.55 o
  -5  23   5       12.45        8.47     10.86 o
  -4  23   5        0.27       -9.13     10.58 o
  -3  23   5       17.26       24.46      8.43 o
  -2  23   5       78.47       91.17     12.24 o
  -1  23   5        1.48        7.07      7.46 o
   0  23   5       54.76       70.52     14.30 o
   1  23   5        6.15        8.03      9.00 o
   2  23   5       42.85       44.52     10.58 o
   3  23   5        4.80        5.06      9.04 o
   4  23   5       54.75       76.82     20.50 o
  -5  24   5       11.33       14.55     11.34 o
  -4  24   5       16.32        8.51     11.17 o
  -3  24   5       11.17        9.13      7.07 o
  -2  24   5       14.50       17.59      8.13 o
  -1  24   5       21.75       20.48      8.65 o
   0  24   5       11.10       -1.78      9.05 o
   1  24   5       17.32       20.21     13.67 o
   2  24   5        4.74        8.23      7.99 o
   3  24   5        6.91       14.88      9.29 o
   4  24   5        8.45       16.09      9.21 o
  -4  25   5        0.69       -1.47     10.14 o
  -3  25   5        1.74       -5.42      7.62 o
  -2  25   5       72.74       77.44     12.35 o
  -1  25   5       16.82       24.41      9.30 o
   0  25   5       59.08       76.96     15.78 o
   1  25   5        5.23        9.79      9.70 o
   2  25   5        0.74       -6.10     12.57 o
   3  25   5        7.94       15.14      9.20 o
  -4  26   5        0.09        0.16     10.36 o
  -3  26   5        0.04        2.91      7.30 o
  -2  26   5       10.30        5.52      7.84 o
  -1  26   5        0.30       -1.94      9.29 o
   0  26   5       13.92       19.34     11.64 o
   1  26   5       31.81       44.69     13.44 o
   2  26   5        1.03        2.55      7.54 o
   3  26   5        0.38       -2.76      7.95 o
  -3  27   5        0.11       -5.80      8.71 o
  -2  27   5        2.36        0.12      6.92 o
  -1  27   5        9.94       10.97      7.95 o
   0  27   5        0.39        8.88     11.02 o
   1  27   5       16.78       55.11     19.84 o
   2  27   5       10.91       11.90     14.99 o
  -1  28   5        5.78       -8.81      8.02 o
   0  28   5       29.97       38.31     14.72 o
  -8   0   6        0.14       -2.40      7.06 o
  -6   0   6      103.76      112.90     18.08 o
  -4   0   6      265.71      283.03     14.54 o
  -2   0   6      209.64      198.24      8.80 o
   0   0   6     1294.66     1276.01     27.87 o
   2   0   6      617.47      610.48     26.14 o
   4   0   6       70.57       59.08     12.79 o
   6   0   6      163.60      123.46     18.08 o
   8   0   6       24.24        3.53     14.55 o
  -9   1   6        6.23        9.40     11.34 o
  -8   1   6       49.97       55.26      8.86 o
  -7   1   6       22.41       17.16      6.67 o
  -6   1   6        6.39        0.49      4.13 o
  -5   1   6        9.18        6.70      4.21 o
  -4   1   6      386.79      374.95      9.99 o
  -3   1   6        6.32        8.99      2.63 o
  -2   1   6      485.44      459.45     12.01 o
  -1   1   6       21.47       16.12      5.29 o
   0   1   6        4.71        2.93      2.50 o
   1   1   6       35.57       29.75      6.15 o
   2   1   6        4.10       -0.15      3.34 o
   3   1   6      113.99      123.83      7.76 o
   4   1   6       60.09       61.55      7.32 o
   5   1   6       37.64       46.36      8.42 o
   6   1   6       59.86       53.13      8.27 o
   7   1   6       10.19       22.22      7.52 o
   8   1   6        0.12       15.16     12.05 o
  -9   2   6        4.71       -0.79      9.00 o
  -8   2   6       16.96       14.14      7.51 o
  -7   2   6        9.62        7.95      5.72 o
  -6   2   6        3.70       -1.84      3.94 o
  -5   2   6      125.74      119.25      9.00 o
  -4   2   6      179.85      184.85      7.17 o
  -3   2   6       19.79       18.45      3.01 o
  -2   2   6       17.12       22.53      5.10 o
  -1   2   6       14.86        4.70      3.19 o
   0   2   6      199.43      196.71      6.88 o
   1   2   6      100.27      104.25      6.01 o
   2   2   6       22.35       26.86      4.67 o
   3   2   6      119.86      109.22      6.70 o
   4   2   6       93.18       99.20      8.36 o
   5   2   6       45.03       43.80      9.26 o
   6   2   6      236.15      246.12     19.66 o
   7   2   6        5.01        6.88      7.34 o
   8   2   6       20.01       21.70     13.08 o
  -9   3   6       22.84       24.17     10.41 o
  -8   3   6       57.29       48.78      6.31 o
  -7   3   6      102.87       96.80      9.58 o
  -6   3   6       39.66       37.16      5.41 o
  -5   3   6        1.85        4.59      4.07 o
  -4   3   6       33.52       46.12      5.03 o
  -3   3   6      376.67      350.49     10.15 o
  -2   3   6      102.60       97.68      7.63 o
  -1   3   6      753.38      726.41     24.06 o
   0   3   6      224.14      232.37      6.94 o
   1   3   6        5.36        4.88      3.16 o
   2   3   6        0.70       -1.88      5.69 o
   3   3   6      189.03      169.14      8.03 o
   4   3   6       19.35       34.15      5.84 o
   5   3   6      110.07       91.79     13.02 o
   6   3   6       33.95       40.01     10.20 o
   7   3   6       11.36        6.73      8.00 o
   8   3   6        0.01      -10.82      9.96 o
  -9   4   6        1.73       10.91      7.66 o
  -8   4   6        9.45        1.37      4.91 o
  -7   4   6       12.99        8.27      4.73 o
  -6   4   6       21.11       21.26      5.30 o
  -5   4   6      416.12      434.06     10.49 o
  -4   4   6       13.18       11.18      4.14 o
  -3   4   6       36.00       36.78      5.70 o
  -2   4   6       19.49       11.88      5.42 o
  -1   4   6      147.12      131.00     10.14 o
   0   4   6        8.28       13.35      4.81 o
   1   4   6      913.28      907.56     25.77 o
   2   4   6       18.76       43.28      5.97 o
   3   4   6       44.85       52.89      6.08 o
   4   4   6       14.89       11.95      5.37 o
   5   4   6       43.07       46.41     10.20 o
   6   4   6        8.13        9.16      7.99 o
   7   4   6       98.43       84.01     13.09 o
   8   4   6        1.21       10.58     16.31 o
  -9   5   6       68.27       82.45      9.86 o
  -8   5   6        1.06        2.21      4.73 o
  -7   5   6      164.45      148.49      9.42 o
  -6   5   6        5.23        8.75      4.08 o
  -5   5   6       17.47       13.47      3.77 o
  -4   5   6       19.39       17.60      3.63 o
  -3   5   6       11.19        0.37      3.87 o
  -2   5   6       88.67       87.68      7.46 o
  -1   5   6       80.69       94.05     11.39 o
   0   5   6      171.65      165.54      9.89 o
   1   5   6       84.44       87.36      6.86 o
   2   5   6      489.10      507.80     13.47 o
   3   5   6        9.16        7.67      3.91 o
   4   5   6      287.66      284.25     12.71 o
   5   5   6      110.62       87.61     10.95 o
   6   5   6        3.59       -7.69      6.87 o
   7   5   6        9.94       10.87     13.89 o
   8   5   6        9.78       44.97     19.84 o
  -9   6   6        1.83       12.93      6.45 o
  -8   6   6        0.53        2.13      4.76 o
  -7   6   6        3.93        6.12      4.94 o
  -6   6   6       96.83       90.49      7.51 o
  -5   6   6      228.76      228.92      7.80 o
  -4   6   6       30.04       29.70      3.83 o
  -3   6   6       84.02       69.78      5.73 o
  -2   6   6       16.80       19.67      4.54 o
  -1   6   6        1.79       -0.34      3.98 o
   0   6   6      156.70      143.98      8.37 o
   1   6   6        3.27        1.82      3.42 o
   2   6   6      317.52      294.11      9.58 o
   3   6   6       11.20       12.23      4.19 o
   4   6   6        1.27        1.31      5.30 o
   5   6   6        2.15       -1.08      5.96 o
   6   6   6       19.28       25.06      8.41 o
   7   6   6       16.54        4.63      7.98 o
   8   6   6        0.01       -7.50     14.11 o
  -9   7   6        5.70        8.82     36.38 o
  -8   7   6       49.13       56.41      7.31 o
  -7   7   6      118.53      102.37      8.87 o
  -6   7   6       12.96       12.13      4.73 o
  -5   7   6       16.43       13.82      3.39 o
  -4   7   6      208.52      200.53      7.97 o
  -3   7   6        2.03       -1.99      2.95 o
  -2   7   6       32.90       28.30      4.42 o
  -1   7   6       92.43       83.42      6.79 o
   0   7   6       68.34       90.27      6.63 o
   1   7   6       93.03       88.73      8.34 o
   2   7   6      202.44      224.80      9.37 o
   3   7   6     1101.99     1085.52     19.57 o
   4   7   6       13.31       31.44      7.32 o
   5   7   6      162.24      190.85     21.32 o
   6   7   6        5.23       -5.33      6.55 o
   7   7   6       12.15        0.60      9.29 o
  -9   8   6        1.01        9.73     10.60 o
  -8   8   6        0.16       -6.21      4.94 o
  -7   8   6      115.02      118.68      8.99 o
  -6   8   6      170.06      175.41     10.18 o
  -5   8   6        0.02       -1.81      2.70 o
  -4   8   6      206.54      204.76     10.09 o
  -3   8   6      241.12      259.31     10.18 o
  -2   8   6        2.29        1.22      3.38 o
  -1   8   6        0.01        2.98      3.65 o
   0   8   6      505.63      554.38     12.82 o
   1   8   6      388.77      377.80      9.77 o
   2   8   6      262.63      258.08      9.52 o
   3   8   6      798.70      812.54     17.93 o
   4   8   6       62.26       44.13      7.99 o
   5   8   6        0.61       -4.85      5.69 o
   6   8   6        9.61        5.17      7.04 o
   7   8   6        0.05       -3.45      7.70 o
  -9   9   6        0.03        8.77     17.20 o
  -8   9   6        9.76       10.74      6.44 o
  -7   9   6        6.28        8.60      5.13 o
  -6   9   6       34.41       19.13      5.26 o
  -5   9   6       24.86       14.16      4.29 o
  -4   9   6      410.50      396.66     13.16 o
  -3   9   6       19.25       17.44      4.21 o
  -2   9   6      312.52      309.07     10.88 o
  -1   9   6        5.99        9.15      3.44 o
   0   9   6      155.01      170.25      7.56 o
   1   9   6       45.20       41.53      4.47 o
   2   9   6       24.65       26.23      5.80 o
   3   9   6      407.15      392.88     11.54 o
   4   9   6       75.30       63.31      9.05 o
   5   9   6       21.13       16.55     13.87 o
   6   9   6        7.23       -1.77      6.87 o
   7   9   6        4.73        1.22      7.89 o
  -8  10   6       33.53       27.90      7.69 o
  -7  10   6      102.56       89.11      9.46 o
  -6  10   6        3.07        9.98      4.92 o
  -5  10   6      202.12      191.40      9.45 o
  -4  10   6       14.41       17.72      4.36 o
  -3  10   6        1.01       -1.82      3.47 o
  -2  10   6      231.14      210.94      9.48 o
  -1  10   6      377.53      350.38     12.55 o
   0  10   6      378.73      368.32      9.48 o
   1  10   6        0.95        1.60      2.97 o
   2  10   6       19.58       27.54      4.40 o
   3  10   6       16.87       23.26      4.68 o
   4  10   6        1.60        8.97      5.93 o
   5  10   6        0.28        0.81      6.67 o
   6  10   6       19.42       22.14      8.51 o
   7  10   6        2.77        5.72      7.71 o
  -8  11   6        0.03        6.34      6.95 o
  -7  11   6      162.02      178.46     12.58 o
  -6  11   6       38.56       31.65      6.94 o
  -5  11   6        0.09       -0.12      3.89 o
  -4  11   6       36.73       25.72      4.81 o
  -3  11   6      699.23      703.31     16.66 o
  -2  11   6      833.53      843.52     24.86 o
  -1  11   6      412.45      396.39     12.87 o
   0  11   6      205.20      208.14      9.88 o
   1  11   6       11.06       17.10      3.80 o
   2  11   6        0.20       -0.75      3.22 o
   3  11   6      136.45      142.69      8.08 o
   4  11   6       64.76       68.28     10.29 o
   5  11   6        2.85        3.65      7.41 o
   6  11   6       48.55       32.63      8.99 o
   7  11   6        4.61      -11.14      8.65 o
  -8  12   6        0.01       15.79      9.02 o
  -7  12   6       48.64       43.09      9.27 o
  -6  12   6        3.22        9.36      9.14 o
  -5  12   6        0.99       -5.83      3.89 o
  -4  12   6      239.55      233.91      9.71 o
  -3  12   6       57.53       55.90      6.13 o
  -2  12   6       36.82       36.74      5.30 o
  -1  12   6      597.71      610.66     12.98 o
   0  12   6      125.27      128.24      6.56 o
   1  12   6      125.97      134.23      7.25 o
   2  12   6       27.43       22.31      4.78 o
   3  12   6        0.45       -0.39      4.20 o
   4  12   6       91.27       74.21     10.40 o
   5  12   6        3.17       -6.39      6.25 o
   6  12   6        1.09       -8.14      6.24 o
   7  12   6        1.05       -6.81      7.43 o
  -8  13   6      152.66      183.42     17.23 o
  -7  13   6        0.03       -1.73      7.03 o
  -6  13   6       72.73       68.32     10.24 o
  -5  13   6       21.70       16.19      8.08 o
  -4  13   6       43.19       31.79      5.70 o
  -3  13   6        3.99       -1.63      4.50 o
  -2  13   6      333.90      315.79     13.30 o
  -1  13   6      229.93      230.65      9.82 o
   0  13   6       35.11       30.16      4.17 o
   1  13   6        0.25       -1.37      3.10 o
   2  13   6       58.91       61.67      6.42 o
   3  13   6      265.17      273.97     11.97 o
   4  13   6      118.34      114.77     12.32 o
   5  13   6       86.96       78.95     11.18 o
   6  13   6       33.02       38.47      9.59 o
   7  13   6        5.02        6.35      8.29 o
  -8  14   6       19.83       38.71     22.49 o
  -7  14   6       12.23       18.55      9.57 o
  -6  14   6      289.03      321.16     19.60 o
  -5  14   6       99.12      103.97     14.86 o
  -4  14   6      173.24      189.98     13.08 o
  -3  14   6       55.41       53.59      7.48 o
  -2  14   6       22.38       22.58      5.71 o
  -1  14   6        2.52       -3.09      3.86 o
   0  14   6       46.04       29.48      4.40 o
   1  14   6        0.07        7.79      4.29 o
   2  14   6        8.12       11.01      4.14 o
   3  14   6       11.82       26.20      7.34 o
   4  14   6       17.43       10.99      7.29 o
   5  14   6        0.02       -8.52      6.25 o
   6  14   6        0.69        9.29     10.36 o
  -8  15   6       73.82       73.89     18.30 o
  -7  15   6       59.26       56.55     11.04 o
  -6  15   6       23.32       20.17      7.96 o
  -5  15   6       90.60       88.01     13.88 o
  -4  15   6       59.59       63.77     11.68 o
  -3  15   6       19.73       19.42      8.33 o
  -2  15   6       66.21       59.17     10.88 o
  -1  15   6        8.02       24.30      9.38 o
   0  15   6       18.60       21.05      5.49 o
   1  15   6      128.10      110.13      8.37 o
   2  15   6       67.93       44.19      7.29 o
   3  15   6       44.23       72.39     10.75 o
   4  15   6       24.21       16.30      8.66 o
   5  15   6        0.08        1.48      7.63 o
   6  15   6       15.29        4.26     11.02 o
  -7  16   6       15.42       36.35      9.70 o
  -6  16   6        9.74       11.23      8.27 o
  -5  16   6        8.07       12.17      9.27 o
  -4  16   6        1.00        9.64      7.01 o
  -3  16   6      152.69      159.61     15.14 o
  -2  16   6        0.28        6.22      8.65 o
  -1  16   6        1.11        3.19      7.91 o
   0  16   6        1.05        6.60      4.85 o
   1  16   6       54.78       57.15      8.57 o
   2  16   6       26.51       36.15     10.60 o
   3  16   6       15.24       33.72      8.83 o
   4  16   6        3.43        2.87      8.38 o
   5  16   6       54.85       53.79     17.20 o
   6  16   6        5.51        8.14      9.85 o
  -7  17   6        1.35        0.65      7.36 o
  -6  17   6        7.36       19.94      9.04 o
  -5  17   6      109.92      130.69     16.58 o
  -4  17   6      121.07      126.77     11.32 o
  -3  17   6      485.65      536.20     32.41 o
  -2  17   6       41.36       57.73     15.87 o
  -1  17   6      578.79      592.89     32.85 o
   0  17   6        0.09        4.51      7.71 o
   1  17   6      104.53       91.71     10.11 o
   2  17   6       68.78       65.84      9.80 o
   3  17   6        6.22       23.15      8.40 o
   4  17   6       27.36       35.48     11.17 o
   5  17   6        2.19      -10.76      7.17 o
   6  17   6       52.77       61.03     29.98 o
  -7  18   6       32.68       47.22     10.78 o
  -6  18   6        5.78       10.09      7.88 o
  -5  18   6       67.24      111.29     24.25 o
  -4  18   6       50.86       52.66     11.91 o
  -3  18   6        2.35       10.76     18.30 o
  -2  18   6      168.82      170.22     18.96 o
  -1  18   6      144.61      165.26     18.96 o
   0  18   6        1.01        4.33      5.11 o
   1  18   6       42.67       76.19     12.97 o
   2  18   6       35.95       70.11      9.59 o
   3  18   6        6.84        7.29      7.84 o
   4  18   6        3.62        5.27      7.95 o
   5  18   6        4.14       14.22     10.16 o
  -6  19   6        4.89        0.13      7.20 o
  -5  19   6        6.73       -5.31      8.21 o
  -4  19   6       62.48       62.24     13.78 o
  -3  19   6        0.21        8.25      7.71 o
  -2  19   6       28.07       48.54     12.79 o
  -1  19   6      174.97      173.93     19.38 o
   0  19   6       26.00       28.84     11.79 o
   1  19   6      207.11      238.56     15.95 o
   2  19   6        7.48        6.82      6.81 o
   3  19   6      143.84      120.78     15.87 o
   4  19   6        3.65       -6.16      7.73 o
   5  19   6        4.84        3.09     16.98 o
  -6  20   6       33.33       54.36     11.33 o
  -5  20   6       15.65       34.17     12.14 o
  -4  20   6       76.89       61.00     14.30 o
  -3  20   6       38.09       41.65     11.48 o
  -2  20   6        5.22       18.69     10.27 o
  -1  20   6       32.19       52.80     13.12 o
   0  20   6      465.58      438.45     30.49 o
   1  20   6       66.25       67.83      9.59 o
   2  20   6      103.67      138.08     13.29 o
   3  20   6        4.40        0.00      7.40 o
   4  20   6       11.19        1.89      8.58 o
   5  20   6        0.89       -8.99      8.03 o
  -6  21   6        0.16        1.41      7.38 o
  -5  21   6        1.18       20.18     13.01 o
  -4  21   6       31.54       14.64     11.61 o
  -3  21   6        1.94        4.27      9.01 o
  -2  21   6      140.21      123.34     17.12 o
  -1  21   6      116.64      108.08     17.25 o
   0  21   6        0.01       17.35     10.67 o
   1  21   6       84.07       99.88     16.38 o
   2  21   6      196.38      219.58     18.39 o
   3  21   6        6.94       11.98     14.11 o
   4  21   6       36.38       38.07     11.58 o
  -5  22   6       60.61       75.88     16.76 o
  -4  22   6       11.88       16.21     11.08 o
  -3  22   6        3.32        9.70      7.79 o
  -2  22   6        5.58       16.61     11.02 o
  -1  22   6       28.72       32.43     15.87 o
   0  22   6       29.53       52.09     14.09 o
   1  22   6        0.02        8.93     10.59 o
   2  22   6        0.20        0.00     13.67 o
   3  22   6       14.39       18.96     14.99 o
   4  22   6       16.08       22.38     11.02 o
  -5  23   6       64.55       42.59     14.49 o
  -4  23   6        3.00       17.30     17.64 o
  -3  23   6      123.20      167.35     16.31 o
  -2  23   6        2.99        2.88      9.70 o
  -1  23   6        3.16        6.01      9.62 o
   0  23   6        1.62       -5.04     15.21 o
   1  23   6        1.35       19.04     11.52 o
   2  23   6        3.77       33.95     18.96 o
   3  23   6        2.43        7.94     15.43 o
  -4  24   6        7.59       25.00     14.55 o
  -3  24   6        6.46       21.23      8.34 o
  -2  24   6       27.59       28.55     16.98 o
  -1  24   6       48.34       71.22     15.78 o
   0  24   6       21.26       25.13     12.11 o
   1  24   6      167.52      184.98     36.38 o
   2  24   6       21.96       19.84     16.75 o
   3  24   6       66.45      100.97     26.46 o
  -3  25   6       10.91       25.11     25.57 o
  -2  25   6        1.64       -3.60     10.60 o
  -1  25   6       17.18       55.36     15.15 o
   0  25   6       12.27       22.89     11.26 o
   1  25   6        3.20       23.75     13.89 o
   2  25   6        9.53        7.05     14.11 o
  -2  26   6       36.01       49.15     13.28 o
  -1  26   6        1.05       10.68     11.48 o
   0  26   6       28.26       75.78     16.31 o
   1  26   6        1.53       -2.20     13.23 o
  -9   0   7       44.59       79.37     28.22 o
  -7   0   7      286.70      292.04     24.15 o
  -5   0   7       66.60       49.56      8.79 o
  -3   0   7      560.31      511.34     16.39 o
  -1   0   7     2100.37     2046.65     36.46 o
   1   0   7      348.71      390.04     20.82 o
   3   0   7       11.87       -1.34      6.59 o
   5   0   7        0.14        6.61      8.82 o
   7   0   7       19.44       20.28     19.40 o
  -9   1   7        3.56       28.60     17.07 o
  -8   1   7        9.79        6.48     16.75 o
  -7   1   7        2.34        2.42      6.21 o
  -6   1   7        1.46        0.58      4.32 o
  -5   1   7      177.39      173.80      9.11 o
  -4   1   7      107.90       97.07      6.54 o
  -3   1   7      179.81      173.94      6.20 o
  -2   1   7       71.03       85.38      5.29 o
  -1   1   7       18.94       16.41      4.55 o
   0   1   7      244.77      224.55      7.55 o
   1   1   7      333.43      348.42     13.62 o
   2   1   7      277.71      244.37     11.31 o
   3   1   7      116.97      109.41      8.37 o
   4   1   7       20.41       35.17      8.91 o
   5   1   7        0.77        4.11      6.21 o
   6   1   7       41.03       47.71      8.54 o
   7   1   7       12.82       21.91     13.40 o
  -9   2   7        7.91       21.33     16.75 o
  -8   2   7       30.81       32.04      8.54 o
  -7   2   7      111.48      116.91     10.14 o
  -6   2   7       98.46       85.62      7.52 o
  -5   2   7       29.72       25.63      6.18 o
  -4   2   7        2.33       -4.84      3.24 o
  -3   2   7        5.67        3.25      3.47 o
  -2   2   7      151.54      154.91     10.35 o
  -1   2   7      441.40      419.89     18.59 o
   0   2   7      399.54      390.48     10.62 o
   1   2   7       45.94       42.05      5.96 o
   2   2   7      190.05      224.07     11.15 o
   3   2   7       43.31       56.78      6.07 o
   4   2   7      117.39      141.34     15.65 o
   5   2   7       60.34       62.75     12.35 o
   6   2   7        0.14       13.63      8.97 o
   7   2   7       11.12       24.25     18.08 o
  -9   3   7        0.23       -2.01     14.37 o
  -8   3   7        0.95        3.01      9.16 o
  -7   3   7        3.62       -1.40      5.50 o
  -6   3   7       33.14       27.94      6.42 o
  -5   3   7       91.29       96.63     10.28 o
  -4   3   7      284.03      274.90     11.01 o
  -3   3   7      138.24      123.78      7.59 o
  -2   3   7      313.09      343.38     18.84 o
  -1   3   7      148.24      166.90     12.73 o
   0   3   7       68.81       57.67      7.58 o
   1   3   7        1.76        4.49      3.42 o
   2   3   7     1270.24     1270.96     28.72 o
   3   3   7       13.37       18.27      6.70 o
   4   3   7      205.54      183.12     15.93 o
   5   3   7        0.69       14.57      8.21 o
   6   3   7        8.05       15.33     10.36 o
   7   3   7        0.78        2.65     14.55 o
  -8   4   7       66.26       86.31     11.21 o
  -7   4   7        0.25        4.11      5.53 o
  -6   4   7       65.29       69.04      8.54 o
  -5   4   7      185.30      207.25     10.39 o
  -4   4   7      146.37      113.44      9.01 o
  -3   4   7        2.42       -4.88      5.30 o
  -2   4   7       75.43       80.61      8.23 o
  -1   4   7        0.06       -0.87      4.04 o
   0   4   7      379.94      422.62     19.86 o
   1   4   7       47.02       53.66      6.05 o
   2   4   7       70.07       78.01      7.79 o
   3   4   7      117.35       96.06      8.10 o
   4   4   7        6.00       -2.28      6.50 o
   5   4   7        6.43        8.74      8.39 o
   6   4   7       66.41       70.32     21.83 o
   7   4   7       10.42        7.94     16.75 o
  -8   5   7        9.33        2.47      8.07 o
  -7   5   7        1.62       -1.05      5.35 o
  -6   5   7        6.31        9.43      5.00 o
  -5   5   7       50.29       57.75      5.50 o
  -4   5   7       30.12       29.98      4.79 o
  -3   5   7      141.29      137.14     11.02 o
  -2   5   7      148.13      143.09     14.62 o
  -1   5   7      189.27      198.98     13.69 o
   0   5   7      117.41      129.10     11.83 o
   1   5   7      874.76      882.31     18.77 o
   2   5   7      119.29      141.58      9.39 o
   3   5   7      213.18      176.95     10.08 o
   4   5   7       18.14       33.67      9.39 o
   5   5   7        8.26       -0.15      7.50 o
   6   5   7       26.99       52.19     12.47 o
   7   5   7        8.21       13.67     17.64 o
  -8   6   7        0.77       -1.86      6.69 o
  -7   6   7       46.26       51.60      9.10 o
  -6   6   7        8.26        7.23      5.54 o
  -5   6   7      108.64      123.08      8.58 o
  -4   6   7      404.94      378.10     10.61 o
  -3   6   7       31.00       33.16      5.08 o
  -2   6   7      261.69      258.51     10.81 o
  -1   6   7      545.55      477.05     15.69 o
   0   6   7       33.42       54.05      6.77 o
   1   6   7      513.65      507.87     14.93 o
   2   6   7       26.13       25.50      6.42 o
   3   6   7       62.17       69.92     14.70 o
   4   6   7       49.66       65.15     14.47 o
   5   6   7       45.32       33.87     10.48 o
   6   6   7        5.02       -3.99      9.26 o
   7   6   7        2.89       12.79     15.87 o
  -8   7   7        1.81        0.06      8.78 o
  -7   7   7        0.35       -4.71      6.68 o
  -6   7   7       64.18       75.52      8.68 o
  -5   7   7       47.28       41.28      5.62 o
  -4   7   7       17.23       23.91      4.39 o
  -3   7   7        0.20       -0.40      3.74 o
  -2   7   7        2.93       10.28      4.43 o
  -1   7   7       83.28       78.88      7.79 o
   0   7   7       29.43       22.60      4.89 o
   1   7   7        3.09        2.43      4.24 o
   2   7   7        1.56       -3.21      4.11 o
   3   7   7       52.11       50.61     10.33 o
   4   7   7       45.45       33.12      8.10 o
   5   7   7       80.53       87.24     16.95 o
   6   7   7        0.37        6.83      9.35 o
   7   7   7       45.51       71.43     22.49 o
  -8   8   7        9.32        7.35      7.58 o
  -7   8   7      104.82      107.11     15.55 o
  -6   8   7       25.14       27.82      7.83 o
  -5   8   7       57.99       53.96      6.59 o
  -4   8   7        0.76        0.48      4.29 o
  -3   8   7       29.94       28.44      5.00 o
  -2   8   7      455.42      433.89     12.59 o
  -1   8   7       10.14        1.23      4.08 o
   0   8   7        7.80       -2.48      3.84 o
   1   8   7        0.32       -0.52      3.84 o
   2   8   7       87.87       95.23      7.54 o
   3   8   7      222.10      228.49     11.20 o
   4   8   7        4.37       -8.44      5.62 o
   5   8   7       53.78       61.10     10.62 o
   6   8   7        6.58       -3.34      8.13 o
   7   8   7        7.12        9.31     26.46 o
  -8   9   7       33.39       42.72     15.72 o
  -7   9   7        6.65       -3.47      6.81 o
  -6   9   7       69.17       54.96     14.89 o
  -5   9   7       41.49       43.18      8.13 o
  -4   9   7      560.79      616.27     24.00 o
  -3   9   7       35.00       27.07      5.08 o
  -2   9   7       69.56       83.83      6.92 o
  -1   9   7        7.89        9.51      3.59 o
   0   9   7      242.74      227.40     10.62 o
   1   9   7       10.02       11.22      4.76 o
   2   9   7       52.41       47.14      5.68 o
   3   9   7        5.58       -5.57      5.28 o
   4   9   7       70.72       66.24     12.25 o
   5   9   7       21.45       23.49      9.19 o
   6   9   7        8.16        6.37      8.49 o
   7   9   7        0.58      -31.42     20.94 o
  -8  10   7       52.26       55.26     16.59 o
  -7  10   7        0.30        1.73     12.54 o
  -6  10   7      203.93      218.59     25.39 o
  -5  10   7       29.57       30.39      8.07 o
  -4  10   7      664.51      672.35     24.06 o
  -3  10   7       80.47       81.35      8.88 o
  -2  10   7        7.81        4.38      4.34 o
  -1  10   7       13.44       11.16      5.49 o
   0  10   7       34.34       40.45      5.76 o
   1  10   7        6.07        7.34      3.74 o
   2  10   7      119.19      128.24      8.48 o
   3  10   7        1.65        4.13      5.62 o
   4  10   7      112.07      112.07     11.24 o
   5  10   7       17.28        2.30      7.60 o
   6  10   7        0.91       -6.51      7.26 o
  -8  11   7       13.77       24.49     12.57 o
  -7  11   7       14.03        6.81     10.65 o
  -6  11   7        0.20        1.13     14.92 o
  -5  11   7       14.18        6.07      5.89 o
  -4  11   7       17.23       31.63      7.58 o
  -3  11   7       20.64       17.43      8.91 o
  -2  11   7       77.95       72.56      9.76 o
  -1  11   7      164.28      134.82     12.35 o
   0  11   7       77.22       89.30      9.04 o
   1  11   7       64.39       57.22      9.98 o
   2  11   7       31.57       39.04      6.44 o
   3  11   7      173.20      170.53     12.84 o
   4  11   7       26.54       16.35     11.03 o
   5  11   7        0.37       -6.43      8.26 o
   6  11   7       31.14       25.98     12.94 o
  -8  12   7        0.37       11.15     11.64 o
  -7  12   7       13.62       11.01     20.27 o
  -6  12   7       45.95       45.58     15.03 o
  -5  12   7        4.39       -2.03      7.12 o
  -4  12   7       53.97       81.68     15.04 o
  -3  12   7      106.39       95.61     15.26 o
  -2  12   7       22.25       28.64      9.70 o
  -1  12   7      233.09      219.73     18.76 o
   0  12   7       34.71       27.61     10.54 o
   1  12   7        9.52       11.94      5.99 o
   2  12   7       63.71       50.10      8.92 o
   3  12   7       22.04       12.23     10.32 o
   4  12   7        0.98        3.74      8.40 o
   5  12   7       19.10       26.77     11.84 o
   6  12   7        1.14       -3.43     13.45 o
  -7  13   7        0.77       10.79     10.65 o
  -6  13   7       90.54       76.75     18.09 o
  -5  13   7      118.11      107.02     15.56 o
  -4  13   7       79.73      110.19     13.25 o
  -3  13   7      460.86      483.00     24.00 o
  -2  13   7        2.05       -2.24      7.29 o
  -1  13   7       98.85      124.76     15.05 o
   0  13   7       15.70        9.85      9.07 o
   1  13   7       13.01       21.99     10.90 o
   2  13   7       22.46       22.39      7.62 o
   3  13   7       27.63       34.58      9.20 o
   4  13   7        4.90       -7.57     14.11 o
   5  13   7        0.17      -11.28      8.35 o
   6  13   7        0.01       -1.20     10.16 o
  -7  14   7        1.64      -15.95     20.18 o
  -6  14   7       29.93       40.49     11.38 o
  -5  14   7        4.05       -2.02     13.33 o
  -4  14   7        6.43       18.64      8.20 o
  -3  14   7       11.03        7.94      8.21 o
  -2  14   7       68.59       66.94     11.88 o
  -1  14   7       65.57       57.50     11.98 o
   0  14   7      118.82       84.67     15.04 o
   1  14   7      123.88      161.10     19.39 o
   2  14   7        3.03       12.15      6.16 o
   3  14   7       29.03       15.06      8.02 o
   4  14   7       13.04        0.30      8.54 o
   5  14   7       42.95       33.76     12.29 o
   6  14   7        1.35       -9.23      9.60 o
  -7  15   7       51.90       56.89     14.75 o
  -6  15   7       34.84       54.18     12.39 o
  -5  15   7       43.20       47.53     18.39 o
  -4  15   7       32.37       44.31     16.47 o
  -3  15   7       61.86       65.12     11.70 o
  -2  15   7        0.81        9.13      8.29 o
  -1  15   7      167.45      161.66     18.90 o
   0  15   7       17.83       19.20     10.27 o
   1  15   7       29.81       20.38     17.64 o
   2  15   7        2.37        2.07      9.81 o
   3  15   7       31.82       30.21     11.07 o
   4  15   7        2.98       -7.11     11.02 o
   5  15   7        3.79       -3.41     10.14 o
  -7  16   7       19.11       29.36     15.21 o
  -6  16   7       22.35       33.70     10.24 o
  -5  16   7        0.38       -0.44     13.76 o
  -4  16   7      102.27       86.90     27.34 o
  -3  16   7        4.60        8.99      8.44 o
  -2  16   7       77.01       70.97     12.20 o
  -1  16   7       34.10       40.81     12.68 o
   0  16   7       14.20       12.94     10.03 o
   1  16   7        1.88       -5.02      9.20 o
   2  16   7        0.55        8.07     10.99 o
   3  16   7        0.32       22.05     16.31 o
   4  16   7        8.32       30.86     18.52 o
   5  16   7       55.62       53.35     20.72 o
  -6  17   7       62.90       98.94     26.23 o
  -5  17   7        2.67       23.60     16.09 o
  -4  17   7       92.76      147.13     23.69 o
  -3  17   7        1.43        4.86     14.03 o
  -2  17   7       30.17       31.05     11.41 o
  -1  17   7       26.93       18.26     10.35 o
   0  17   7       26.55       26.87     12.57 o
   1  17   7        2.38       -1.67      9.73 o
   2  17   7       19.92       30.18     11.97 o
   3  17   7       17.26       22.05     15.87 o
   4  17   7       18.91       12.79     16.75 o
   5  17   7        6.89       18.08     15.87 o
  -6  18   7        1.95       35.41     26.05 o
  -5  18   7        0.06       47.72     39.24 o
  -4  18   7        0.01       17.20     16.75 o
  -3  18   7        4.20       -2.09      8.14 o
  -2  18   7       93.01      119.27     17.20 o
  -1  18   7       62.29       58.16     18.52 o
   0  18   7       18.56       42.19     12.91 o
   1  18   7       52.91       51.23     13.86 o
   2  18   7        2.46       21.28     12.55 o
   3  18   7        4.43       -2.20     13.23 o
   4  18   7       47.94       57.32     23.37 o
   5  18   7       16.87       31.75     18.08 o
  -6  19   7        7.20       10.61     10.35 o
  -5  19   7       48.58      123.90     31.75 o
  -4  19   7      115.39      150.35     32.63 o
  -3  19   7       17.44       34.28     11.55 o
  -2  19   7      101.08      114.43     16.50 o
  -1  19   7       25.48       26.58     11.11 o
   0  19   7       20.78       21.40     11.54 o
   1  19   7        0.36      -13.14      8.80 o
   2  19   7       26.03       47.73     24.91 o
   3  19   7        2.28        9.70     15.87 o
   4  19   7        0.60       -4.41     14.55 o
  -5  20   7        4.31       -7.94     18.96 o
  -4  20   7       11.75        0.44     17.20 o
  -3  20   7      112.22       96.87     16.23 o
  -2  20   7       50.92       67.52     19.62 o
  -1  20   7        9.75       24.35     12.35 o
   0  20   7       34.58       61.16     14.30 o
   1  20   7        5.50        0.44     14.55 o
   2  20   7       26.82       15.43     15.87 o
   3  20   7        9.03       27.34     17.20 o
   4  20   7       10.47       12.79     18.08 o
  -5  21   7       54.24       84.66     29.54 o
  -4  21   7        5.97        2.65     18.08 o
  -3  21   7       38.49       56.60     13.29 o
  -2  21   7       10.52        1.06      9.54 o
  -1  21   7        4.01        8.87     10.14 o
   0  21   7       40.80       43.86     13.56 o
   1  21   7       25.32       37.08     24.03 o
   2  21   7        7.01        5.29     15.43 o
   3  21   7       33.72        6.17     14.99 o
  -4  22   7       16.58        8.82     17.64 o
  -3  22   7       21.67       56.88     16.75 o
  -2  22   7       86.59      113.99     18.43 o
  -1  22   7       40.38       45.27     14.49 o
   0  22   7       78.77       83.16     16.42 o
   1  22   7       17.39       40.43     46.30 o
   2  22   7       11.15       31.75     18.08 o
   3  22   7        4.59       10.58     17.64 o
  -3  23   7       21.50       25.57     22.93 o
  -2  23   7       11.05       13.82     11.48 o
  -1  23   7        0.05        0.39     21.16 o
   0  23   7       69.04      122.57     19.26 o
   1  23   7        7.56       39.23     23.81 o
   2  23   7        5.27        2.20     14.99 o
  -2  24   7       35.45       36.49     13.45 o
  -1  24   7       11.80       17.01     12.60 o
   0  24   7        1.32       15.60     20.50 o
   1  24   7        8.80       14.11     17.20 o
  -8   0   8       70.42      110.67     34.39 o
  -6   0   8      164.48      170.64     37.48 o
  -4   0   8        6.52       40.12     25.57 o
  -2   0   8      210.95      207.72     24.52 o
   0   0   8      818.89      805.92     27.15 o
   2   0   8     1785.58     1859.57     71.03 o
   4   0   8       66.68       72.35     13.86 o
   6   0   8        0.01       21.60     12.35 o
  -8   1   8        0.01       24.42     17.91 o
  -7   1   8       52.09       80.67     21.98 o
  -6   1   8       91.78      116.06     22.97 o
  -5   1   8      147.62      172.39     25.79 o
  -4   1   8       50.57       56.19     28.00 o
  -3   1   8        2.70       -9.34     15.41 o
  -2   1   8      187.96      174.00     18.03 o
  -1   1   8       10.05       22.77      5.71 o
   0   1   8     1563.52     1558.91     43.48 o
   1   1   8      102.51       93.34      8.55 o
   2   1   8        0.79       24.07      6.29 o
   3   1   8       20.95       16.09      7.83 o
   4   1   8       31.91       49.53      9.43 o
   5   1   8        2.22       19.84      7.95 o
   6   1   8       47.59       79.91     26.23 o
  -8   2   8       19.76       43.54     19.08 o
  -7   2   8       80.39       95.18     22.53 o
  -6   2   8        8.49      -10.37     18.96 o
  -5   2   8        0.01        1.43     15.63 o
  -4   2   8      110.69      125.86     26.46 o
  -3   2   8       46.62       47.50     16.86 o
  -2   2   8       81.89       58.91     21.22 o
  -1   2   8       28.66       37.49      7.28 o
   0   2   8      272.36      288.58     14.39 o
   1   2   8        4.88       21.41      5.90 o
   2   2   8      230.33      239.59     12.28 o
   3   2   8       16.33       20.78      7.84 o
   4   2   8       13.28       20.95      8.04 o
   5   2   8        8.19       21.60     11.90 o
   6   2   8        2.12       10.58      9.64 o
  -8   3   8        1.13        9.73     15.08 o
  -7   3   8       45.89       54.67     20.01 o
  -6   3   8        1.73        1.08     15.87 o
  -5   3   8      214.09      193.74     27.12 o
  -4   3   8      140.32      145.11     12.95 o
  -3   3   8      117.37      100.13     10.31 o
  -2   3   8       55.92       75.83     21.39 o
  -1   3   8      680.38      658.20     45.75 o
   0   3   8      436.70      447.14     18.19 o
   1   3   8      157.16      149.76     11.60 o
   2   3   8      122.36      130.48      9.48 o
   3   3   8      107.27      123.83     15.21 o
   4   3   8        9.11       16.00     19.84 o
   5   3   8       83.08      101.06     14.69 o
   6   3   8       48.62      109.51     16.73 o
  -8   4   8        1.24       24.96     18.58 o
  -7   4   8       19.06       28.03     16.72 o
  -6   4   8        5.18        9.68     16.10 o
  -5   4   8       41.14       42.77     18.31 o
  -4   4   8      171.38      146.22     13.66 o
  -3   4   8      434.60      444.78     21.02 o
  -2   4   8      739.86      598.51     36.28 o
  -1   4   8      265.24      279.68     31.47 o
   0   4   8      367.09      364.58     30.78 o
   1   4   8       10.78        3.24      7.64 o
   2   4   8       30.31       32.70      8.54 o
   3   4   8       14.24       10.22      8.62 o
   4   4   8      127.51      140.89     15.29 o
   5   4   8        0.01        1.35     18.96 o
   6   4   8       41.17       40.56     19.84 o
  -8   5   8       58.51       63.18     41.23 o
  -7   5   8       45.42       65.04     22.27 o
  -6   5   8      108.98      161.69     26.76 o
  -5   5   8      280.84      277.79     15.64 o
  -4   5   8       35.23       42.67      7.76 o
  -3   5   8       19.30       10.32     17.48 o
  -2   5   8        3.32        8.44     16.97 o
  -1   5   8      131.78      175.56     27.64 o
   0   5   8        0.11       -6.89     14.38 o
   1   5   8       46.98       56.33     12.84 o
   2   5   8      181.94      164.00     17.19 o
   3   5   8      114.56      117.66     13.09 o
   4   5   8        1.88        1.91      8.48 o
   5   5   8        2.92        8.82     14.99 o
   6   5   8        5.52       -8.38     15.43 o
  -8   6   8       56.99       78.53     25.57 o
  -7   6   8        2.39        5.96     16.07 o
  -6   6   8        0.18       41.02     18.73 o
  -5   6   8       30.37       42.75      9.73 o
  -4   6   8      194.59      179.21     12.42 o
  -3   6   8      127.75      105.78     14.94 o
  -2   6   8       29.24       25.25     18.20 o
  -1   6   8        0.23        2.32     17.07 o
   0   6   8       72.23       79.47     35.93 o
   1   6   8        6.01        8.49     17.76 o
   2   6   8      107.08      100.26     15.73 o
   3   6   8        1.08      -10.73     10.25 o
   4   6   8       98.80       81.86     17.99 o
   5   6   8       24.28       30.86     18.08 o
   6   6   8        8.09       70.55     21.60 o
  -8   7   8        4.02       -7.12     46.96 o
  -7   7   8       49.13       42.95     19.89 o
  -6   7   8       75.83       58.81     11.60 o
  -5   7   8       26.19        5.50      7.56 o
  -4   7   8        3.87        6.91      5.86 o
  -3   7   8       50.35       31.12     11.18 o
  -2   7   8      264.53      304.66     22.57 o
  -1   7   8       48.09       40.17     12.07 o
   0   7   8       29.28       28.91     12.41 o
   1   7   8        0.84        4.64     12.00 o
   2   7   8       42.57       40.47     13.10 o
   3   7   8       49.30       37.55     15.00 o
   4   7   8        0.16        0.65     11.48 o
   5   7   8        3.81       -4.85     11.90 o
   6   7   8        0.17      -14.99     11.02 o
  -7   8   8        6.44       23.81     38.80 o
  -6   8   8        1.70        7.20      8.10 o
  -5   8   8       39.64       37.51     10.03 o
  -4   8   8      407.31      424.51     17.16 o
  -3   8   8      287.40      275.28     20.71 o
  -2   8   8      301.81      309.15     23.40 o
  -1   8   8       18.09       32.67     10.97 o
   0   8   8        6.31        3.28      9.48 o
   1   8   8      276.85      278.11     24.92 o
   2   8   8       96.04      126.04     22.23 o
   3   8   8      242.97      209.60     25.05 o
   4   8   8        0.42       -9.84      9.24 o
   5   8   8        5.02       28.22     16.31 o
   6   8   8        1.01       16.75     15.87 o
  -7   9   8       13.93        6.68     16.73 o
  -6   9   8        8.64       -5.23      8.54 o
  -5   9   8       15.61       14.72      8.02 o
  -4   9   8        4.29        5.61      7.88 o
  -3   9   8        7.86       -4.24     11.29 o
  -2   9   8        0.32       -9.92      7.21 o
  -1   9   8      103.10       97.03     14.28 o
   0   9   8       61.73       60.12     13.42 o
   1   9   8       41.40       54.96     13.27 o
   2   9   8       18.28       20.64     12.87 o
   3   9   8        2.22       -5.73     10.25 o
   4   9   8        0.20       -9.31      9.54 o
   5   9   8       37.53       63.93     20.72 o
   6   9   8        0.72        2.65     14.99 o
  -7  10   8        3.58        0.86     16.53 o
  -6  10   8        3.76        7.31      8.93 o
  -5  10   8       75.41       60.22     11.51 o
  -4  10   8        3.66        8.75      8.27 o
  -3  10   8       55.13       54.13     13.17 o
  -2  10   8       50.10       42.70     11.30 o
  -1  10   8        2.51        3.65     10.84 o
   0  10   8        5.51        5.25      9.12 o
   1  10   8       21.42       32.95     11.10 o
   2  10   8       32.00       42.18     13.39 o
   3  10   8      134.14      112.44     33.29 o
   4  10   8        3.19       16.75     15.43 o
   5  10   8        1.16        8.82     14.55 o
  -7  11   8       40.54       32.66     11.24 o
  -6  11   8        8.69        8.51      9.38 o
  -5  11   8       11.33       20.97      8.97 o
  -4  11   8        2.25        2.19      8.28 o
  -3  11   8        0.10        9.92      9.13 o
  -2  11   8       50.73       49.86     11.96 o
  -1  11   8        0.43        4.42      9.14 o
   0  11   8       33.80       28.23     11.79 o
   1  11   8        1.79        5.66      9.15 o
   2  11   8        7.69       11.39     11.51 o
   3  11   8       26.07       18.32     14.77 o
   4  11   8       27.99       35.27     19.84 o
   5  11   8       15.89       18.96     16.31 o
  -7  12   8        3.20        8.33     17.35 o
  -6  12   8       39.30       35.46     14.39 o
  -5  12   8        6.05       -0.66      8.78 o
  -4  12   8        0.23        1.92     13.49 o
  -3  12   8        1.43        7.58      8.98 o
  -2  12   8       87.83       99.85     15.75 o
  -1  12   8       16.46        0.94      9.18 o
   0  12   8       30.68       35.15     11.32 o
   1  12   8        7.53       18.13     12.14 o
   2  12   8       40.51       50.11     15.25 o
   3  12   8       20.26       12.52     24.91 o
   4  12   8       21.12       -3.53     14.55 o
   5  12   8       12.30       18.52     16.31 o
  -7  13   8       31.19       24.63     10.84 o
  -6  13   8       18.11       17.83     10.12 o
  -5  13   8       10.03       10.48      8.86 o
  -4  13   8        7.05        8.50     17.86 o
  -3  13   8       12.72       39.16     10.79 o
  -2  13   8       41.62       39.63     10.95 o
  -1  13   8       75.20       89.40     14.62 o
   0  13   8        0.41        8.38      8.82 o
   1  13   8       23.82       30.37     20.50 o
   2  13   8        0.37        0.08     10.69 o
   3  13   8       21.19       32.77     18.08 o
   4  13   8       18.40       22.93     17.64 o
   5  13   8        1.48       -3.09     13.67 o
  -6  14   8       12.79        2.31     10.00 o
  -5  14   8        4.79        1.02      7.82 o
  -4  14   8        0.58        2.93     15.14 o
  -3  14   8        3.44        1.26      8.27 o
  -2  14   8       18.91       50.99     12.09 o
  -1  14   8       24.11       20.31     10.07 o
   0  14   8       24.18       16.54     11.82 o
   1  14   8        7.65       -0.17     10.35 o
   2  14   8        5.10       13.25     21.60 o
   3  14   8        8.85       -1.76     12.79 o
   4  14   8        9.21        1.32     16.75 o
   5  14   8        7.01       11.90     15.43 o
  -6  15   8       38.52       38.03     11.63 o
  -5  15   8       13.94       28.64     18.35 o
  -4  15   8       12.14       42.63     19.18 o
  -3  15   8        1.25        4.97     12.55 o
  -2  15   8        9.82       18.54      9.93 o
  -1  15   8        0.18       -0.22      8.51 o
   0  15   8        9.39       -3.68     10.20 o
   1  15   8        6.94       15.75     12.82 o
   2  15   8       12.40       13.54     22.93 o
   3  15   8       16.88       11.46     15.43 o
   4  15   8        1.14       -2.65     15.87 o
  -6  16   8        3.84       -0.80      8.71 o
  -5  16   8       37.23       91.53     22.35 o
  -4  16   8       38.09       70.19     19.89 o
  -3  16   8       66.46       92.74     14.09 o
  -2  16   8       53.58       57.10     12.40 o
  -1  16   8        3.51       13.84     11.22 o
   0  16   8       12.62       16.66     17.86 o
   1  16   8       15.73       18.17     11.76 o
   2  16   8        0.65        7.83     15.43 o
   3  16   8       28.56       35.71     18.96 o
   4  16   8        9.66       22.93     18.08 o
  -5  17   8        0.06       11.90     19.62 o
  -4  17   8        2.23       25.89     15.43 o
  -3  17   8        4.82       23.03     10.17 o
  -2  17   8       29.97        5.67     10.48 o
  -1  17   8       21.85       34.85     13.31 o
   0  17   8       18.11       29.87     17.64 o
   1  17   8        3.12        4.19     11.22 o
   2  17   8       16.57       27.61     14.20 o
   3  17   8        2.15        1.32     15.87 o
   4  17   8       19.73       31.75     20.28 o
  -5  18   8        0.62       29.70     29.76 o
  -4  18   8        3.60       37.18     34.17 o
  -3  18   8        7.38       11.51     10.68 o
  -2  18   8       22.63       28.61     14.55 o
  -1  18   8        0.84       14.70     11.30 o
   0  18   8        0.02       10.56     11.58 o
   1  18   8        5.05       13.28     12.39 o
   2  18   8        1.12        6.25     11.95 o
   3  18   8       65.67       52.03     21.60 o
  -4  19   8        0.51        3.53     17.64 o
  -3  19   8       31.64       56.44     24.69 o
  -2  19   8       53.85       67.67     16.10 o
  -1  19   8        4.91       17.78     11.76 o
   0  19   8       18.86       39.38     16.98 o
   1  19   8        0.02       -1.68     10.58 o
   2  19   8        0.07        0.88     14.99 o
   3  19   8        0.01        8.38     16.75 o
  -4  20   8       13.22       56.44     26.46 o
  -3  20   8       22.06       41.89     23.37 o
  -2  20   8        4.47        6.47     11.22 o
  -1  20   8       14.70       19.84     12.39 o
   0  20   8        4.84        7.24     16.09 o
   1  20   8        1.14        5.54     11.76 o
   2  20   8       12.67       29.98     19.84 o
  -3  21   8        0.05       -5.73     16.75 o
  -2  21   8        7.04       20.93     12.05 o
  -1  21   8        5.27       22.34     11.66 o
   0  21   8       28.31       37.29     14.26 o
   1  21   8        0.69       24.57     13.76 o
  -2  22   8       50.17       58.54     15.67 o
  -1  22   8       16.82       31.73     14.72 o
   0  22   8        4.42       12.54     12.29 o
  -7   0   9       31.72        7.94     27.34 o
  -5   0   9      370.62      365.96     52.91 o
  -3   0   9       90.59       79.81     32.63 o
  -1   0   9      347.24      284.39     47.18 o
   1   0   9       15.48       17.20     27.78 o
   3   0   9        2.22      -19.84     22.05 o
  -7   1   9       77.39       66.78     23.36 o
  -6   1   9        3.52        5.39     18.00 o
  -5   1   9       19.53       27.34     19.21 o
  -4   1   9       13.91        0.08     17.33 o
  -3   1   9      119.33      117.41     25.08 o
  -2   1   9      173.81      181.02     28.83 o
  -1   1   9      251.60      237.71     30.55 o
   0   1   9        9.11       17.64     20.27 o
   1   1   9      141.91      186.63     30.51 o
   2   1   9       87.88      108.96     25.25 o
   3   1   9        8.35       15.07     18.32 o
   4   1   9       14.14       56.44     21.60 o
  -7   2   9        0.53        5.32     16.98 o
  -6   2   9        4.61       14.84     18.33 o
  -5   2   9       88.35       97.52     24.89 o
  -4   2   9      146.17      145.81     26.62 o
  -3   2   9       12.73        2.73     16.73 o
  -2   2   9       30.33       42.83     21.45 o
  -1   2   9      152.54      175.71     28.52 o
   0   2   9       27.77       23.71     20.42 o
   1   2   9      199.42      242.94     31.96 o
   2   2   9        4.06      -17.22     26.90 o
   3   2   9        5.81       -1.42     30.42 o
   4   2   9       29.84      110.67     29.54 o
  -7   3   9       20.25       52.40     31.97 o
  -6   3   9       51.11       47.10     21.97 o
  -5   3   9       12.99        6.45     16.73 o
  -4   3   9      173.97      204.51     30.55 o
  -3   3   9        0.05        3.36     18.31 o
  -2   3   9      174.74      173.95     28.12 o
  -1   3   9        4.38       34.32     29.98 o
   0   3   9       17.47       34.90     29.10 o
   1   3   9      134.44      122.92     26.45 o
   2   3   9       12.47       18.67     20.11 o
   3   3   9       46.40       44.55     19.80 o
   4   3   9        0.01       34.39     24.25 o
   5   3   9       13.84       -4.41     11.90 o
  -7   4   9        3.95       -5.79     38.14 o
  -6   4   9       63.39       70.02     23.98 o
  -5   4   9        0.72        3.58     17.16 o
  -4   4   9       35.84       36.84     22.05 o
  -3   4   9        2.79       14.53     17.15 o
  -2   4   9       40.92       87.27     39.46 o
  -1   4   9       67.53       64.08     21.40 o
   0   4   9       67.76       49.24     23.23 o
   1   4   9       18.98       22.07     20.72 o
   2   4   9      187.34      165.49     35.49 o
   3   4   9       34.74       41.87     48.94 o
   4   4   9       40.90       48.90     32.63 o
   5   4   9        1.24       15.43     14.99 o
  -7   5   9       50.01       59.32     21.99 o
  -6   5   9        0.01        4.88     17.20 o
  -5   5   9       51.95       80.30     23.78 o
  -4   5   9      195.39      176.53     19.68 o
  -3   5   9       42.84       36.65     20.57 o
  -2   5   9        1.71       -2.62     21.16 o
  -1   5   9        7.89       -8.06     19.18 o
   0   5   9        1.46       15.40     19.30 o
   1   5   9      250.14      211.97     30.79 o
   2   5   9       19.30       22.79     18.95 o
   3   5   9      198.32      195.19     21.58 o
   4   5   9       13.82       43.16     15.08 o
   5   5   9        2.67        1.32     15.43 o
  -7   6   9        5.70      -10.91     17.12 o
  -6   6   9        5.42       15.34     18.53 o
  -5   6   9       88.78       59.20     22.03 o
  -4   6   9        1.61       17.00     19.28 o
  -3   6   9       33.41       24.28     11.76 o
  -2   6   9        8.05       -1.61     10.50 o
  -1   6   9      206.56      210.64     29.71 o
   0   6   9        7.70       16.15     20.11 o
   1   6   9        0.84       -0.07     10.30 o
   2   6   9       98.26      113.02     17.43 o
   3   6   9       65.59       92.77     20.44 o
   4   6   9        1.32        6.13     11.26 o
   5   6   9       11.08       28.66     20.72 o
  -7   7   9        6.61        6.44     24.91 o
  -6   7   9        0.62       10.17     17.07 o
  -5   7   9        2.12      -11.82     15.41 o
  -4   7   9        0.90        0.52      9.57 o
  -3   7   9      138.60      120.43     17.16 o
  -2   7   9       33.62       67.29     15.32 o
  -1   7   9       83.77       95.11     15.63 o
   0   7   9        4.97       11.04     11.53 o
   1   7   9        6.95       14.64     12.45 o
   2   7   9        0.57       -6.94     19.20 o
   3   7   9        9.55        8.61     15.43 o
   4   7   9       27.51       19.44     15.87 o
   5   7   9        0.50       -8.38     14.11 o
  -6   8   9       70.05       66.44     35.27 o
  -5   8   9       12.91       57.43     21.44 o
  -4   8   9       52.08       65.31     22.14 o
  -3   8   9        9.33        2.32     10.08 o
  -2   8   9        1.98       10.19     10.61 o
  -1   8   9       41.58       50.01     16.89 o
   0   8   9        4.01       13.64     13.31 o
   1   8   9      104.37       87.17     16.53 o
   2   8   9        6.74        9.52     19.50 o
   3   8   9       44.21        8.93     26.23 o
   4   8   9       19.99       17.64     18.52 o
   5   8   9       11.85       -2.20     14.11 o
  -6   9   9        5.96        5.79     17.42 o
  -5   9   9       11.17        5.55     20.28 o
  -4   9   9        3.99       11.46     16.88 o
  -3   9   9       16.64       -4.39      9.46 o
  -2   9   9       88.88       87.54     15.33 o
  -1   9   9        5.29       -0.85     10.34 o
   0   9   9       18.29       29.19     12.51 o
   1   9   9       27.93       33.39     20.29 o
   2   9   9        3.86       -5.32     11.94 o
   3   9   9       83.02       49.38     17.35 o
   4   9   9        6.04       26.90     18.08 o
  -6  10   9       53.70       56.10     22.99 o
  -5  10   9       11.69       23.22     18.09 o
  -4  10   9       26.80       10.07     17.20 o
  -3  10   9       21.68       32.28     11.12 o
  -2  10   9        1.55       -2.23      9.91 o
  -1  10   9       12.65        9.73     11.46 o
   0  10   9       78.62       94.14     16.08 o
   1  10   9        0.15       -0.59     11.17 o
   2  10   9       23.89       14.53     15.02 o
   3  10   9        2.28       10.37     14.89 o
   4  10   9        0.02       -1.32     14.55 o
  -6  11   9        0.02        2.57     16.84 o
  -5  11   9       11.10       16.06     17.13 o
  -4  11   9        0.65      -21.00     43.43 o
  -3  11   9        4.15        2.47      9.01 o
  -2  11   9        7.21       10.64     10.24 o
  -1  11   9        5.03       -0.26     10.14 o
   0  11   9       11.90        1.26     11.00 o
   1  11   9       38.58       55.70     13.98 o
   2  11   9       65.34       67.49     25.35 o
   3  11   9        9.97       24.17     15.89 o
   4  11   9       40.22       30.86     19.40 o
  -6  12   9        0.04       27.19     18.09 o
  -5  12   9        7.36       10.07     17.58 o
  -4  12   9        3.49        3.84     15.87 o
  -3  12   9        3.91      -12.37      8.74 o
  -2  12   9        0.27       -6.75      9.18 o
  -1  12   9       29.43       40.78     13.03 o
   0  12   9        1.76       18.57     11.22 o
   1  12   9       36.15       59.94     22.05 o
   2  12   9        0.59       -5.34     13.67 o
   3  12   9       20.25       16.85     17.42 o
   4  12   9        2.22      -11.90     15.43 o
  -5  13   9       17.18       -4.56     17.86 o
  -4  13   9        5.11       10.18     16.83 o
  -3  13   9       31.71       56.79     13.70 o
  -2  13   9        4.44       26.32     11.52 o
  -1  13   9      113.01      108.55     16.83 o
   0  13   9       17.21       31.84     11.80 o
   1  13   9        2.01       14.50     13.13 o
   2  13   9        0.36        8.65     14.35 o
   3  13   9       47.31        7.94     17.64 o
   4  13   9        0.51      -13.67     12.79 o
  -5  14   9        7.98       15.41     17.44 o
  -4  14   9        3.13       20.29     16.70 o
  -3  14   9        2.39        3.97      9.88 o
  -2  14   9       36.55       51.70     13.42 o
  -1  14   9       34.28       54.55     13.48 o
   0  14   9        6.32       25.31     25.57 o
   1  14   9       16.09       36.18     15.46 o
   2  14   9        5.19       14.11     14.68 o
   3  14   9        4.24       -0.44     16.31 o
  -5  15   9        1.85       -0.38     14.52 o
  -4  15   9        1.55       10.12     16.83 o
  -3  15   9        1.68        7.01     14.35 o
  -2  15   9       26.32       48.99     14.85 o
  -1  15   9       32.85       55.16     13.36 o
   0  15   9        1.73       10.37     11.68 o
   1  15   9        2.81       -3.62     11.62 o
   2  15   9        1.35        3.17     12.75 o
   3  15   9       16.94       24.69     20.72 o
  -4  16   9       52.71       79.57     21.59 o
  -3  16   9        9.95       46.73     18.17 o
  -2  16   9        0.19       17.42     15.95 o
  -1  16   9        2.79        9.14     11.96 o
   0  16   9       26.17       32.97     14.88 o
   1  16   9        0.41        2.74     25.79 o
   2  16   9       23.47       18.21     15.32 o
  -4  17   9        1.10       48.81     18.33 o
  -3  17   9        3.37       29.37     16.35 o
  -2  17   9       76.30       77.80     20.72 o
  -1  17   9       47.81       67.56     16.10 o
   0  17   9        4.95       16.31     20.28 o
   1  17   9       15.97       47.89     16.95 o
   2  17   9        0.35        2.65     15.43 o
  -2  18   9        0.02       10.41     11.74 o
  -1  18   9        3.15       12.88     13.14 o
   0  18   9        9.77       23.47     20.50 o
   1  18   9        0.01       17.91     14.17 o
  -2  19   9        9.48        9.65     12.81 o
  -1  19   9        0.12       -1.33     12.06 o
   0  19   9        0.41       20.03     14.20 o
  -6   0  10       48.55       52.47     35.71 o
  -4   0  10       17.89      -26.46     26.46 o
  -2   0  10        5.59       10.14     30.42 o
   0   0  10       15.05       35.27     31.75 o
   2   0  10       97.44      115.08     38.36 o
  -6   1  10        0.03       16.10     19.96 o
  -5   1  10        1.38       -0.98     20.55 o
  -4   1  10       21.46       45.98     21.90 o
  -3   1  10       16.91        5.29     20.33 o
  -2   1  10        5.25       -8.09     18.11 o
  -1   1  10        0.50      -29.76     19.84 o
   0   1  10       17.85        0.02     22.44 o
   1   1  10        0.00        0.34     20.88 o
   2   1  10      107.82      123.24     28.01 o
   3   1  10        7.16       21.28     19.48 o
   4   1  10       18.57       89.51     25.57 o
  -6   2  10        6.83       10.96     21.47 o
  -5   2  10       16.59       33.99     22.02 o
  -4   2  10       84.77       64.25     24.92 o
  -3   2  10        0.13       -6.50     20.42 o
  -2   2  10       71.29       76.57     25.40 o
  -1   2  10        0.68        2.09     21.17 o
   0   2  10       72.60      109.66     27.56 o
   1   2  10        3.05        0.20     21.51 o
   2   2  10       37.22       73.23     25.65 o
   3   2  10        5.31       13.47     17.89 o
   4   2  10        0.49       63.93     23.37 o
  -6   3  10       18.25       38.64     23.21 o
  -5   3  10       43.12       29.70     28.66 o
  -4   3  10        0.09        5.98     20.44 o
  -3   3  10       35.46       14.37     22.71 o
  -2   3  10        3.06      -23.44     17.48 o
  -1   3  10        0.87       14.89     24.03 o
   0   3  10        0.24      -13.91     20.72 o
   1   3  10       30.07        7.05     22.14 o
   2   3  10       41.20       41.38     25.79 o
   3   3  10        0.04       18.19     18.36 o
   4   3  10        0.30       27.93     39.46 o
  -6   4  10        0.89       10.03     20.65 o
  -5   4  10       44.21       55.00     24.22 o
  -4   4  10        2.36       23.78     19.92 o
  -3   4  10       69.71       46.66     33.95 o
  -2   4  10        7.06      -18.80     41.23 o
  -1   4  10      207.44      193.41     32.19 o
   0   4  10       18.43        8.01     20.73 o
   1   4  10        9.80        0.34     19.58 o
   2   4  10       49.35       88.58     25.10 o
   3   4  10       32.12       63.08     26.23 o
   4   4  10       12.72       14.73     23.81 o
  -6   5  10       37.42       62.44     25.79 o
  -5   5  10       18.55       -7.60     19.17 o
  -4   5  10      138.09      137.92     28.04 o
  -3   5  10       16.14       11.63     20.01 o
  -2   5  10       21.36       19.24     21.63 o
  -1   5  10        0.63       -3.09     21.20 o
   0   5  10       10.48      -12.53     19.48 o
   1   5  10        3.34       -1.38     20.41 o
   2   5  10        0.80       10.12     13.48 o
   3   5  10        8.23      -14.83     17.42 o
  -5   6  10        9.48        9.83     19.18 o
  -4   6  10       16.10       21.21     21.40 o
  -3   6  10       17.19       11.15     11.82 o
  -2   6  10       37.02       23.80     13.18 o
  -1   6  10       10.73        7.18     12.38 o
   0   6  10        1.90      -15.39     10.26 o
   1   6  10       27.16       27.11     13.81 o
   2   6  10        0.81       -0.92     17.66 o
   3   6  10        0.68       -4.80     14.15 o
  -5   7  10       20.64       33.31     22.05 o
  -4   7  10       28.37       17.57     21.97 o
  -3   7  10       41.20       26.19     22.51 o
  -2   7  10       28.95        9.91     12.14 o
  -1   7  10       22.31       25.70     13.88 o
   0   7  10       14.45       15.03     12.41 o
   1   7  10        2.55      -15.55     10.37 o
   2   7  10       27.74       33.49     13.85 o
   3   7  10        8.02        3.47     15.08 o
  -5   8  10        0.61        3.92     19.55 o
  -4   8  10        0.01       -8.81     18.43 o
  -3   8  10       25.44       34.32     15.78 o
  -2   8  10       54.57       65.38     16.55 o
  -1   8  10       16.14        9.81     11.52 o
   0   8  10       45.65       57.93     15.38 o
   1   8  10        7.75       22.01     13.80 o
   2   8  10        5.73       11.40     22.23 o
   3   8  10        5.79       10.75     15.48 o
  -5   9  10       49.59       39.29     32.19 o
  -4   9  10       31.74       26.54     20.22 o
  -3   9  10        5.15        3.00     16.44 o
  -2   9  10       41.41       35.94     14.32 o
  -1   9  10       53.78       43.44     14.74 o
   0   9  10        6.99       11.78     12.49 o
   1   9  10        8.17       22.44     13.33 o
   2   9  10        9.35       30.92     16.69 o
   3   9  10       15.61       -5.75     32.19 o
  -5  10  10        3.06        0.90     18.42 o
  -4  10  10        1.18        5.07     18.26 o
  -3  10  10        0.56       -1.45     10.84 o
  -2  10  10       12.48       23.25     14.31 o
  -1  10  10       18.94       36.83     13.93 o
   0  10  10        8.36       25.67     12.63 o
   1  10  10       12.80       15.61     11.66 o
   2  10  10       14.81        5.88     13.80 o
   3  10  10        4.75       16.75     16.21 o
  -4  11  10        2.96       -8.96     18.27 o
  -3  11  10       39.59       31.03     16.77 o
  -2  11  10        0.16       20.00     12.54 o
  -1  11  10        3.27       17.63     13.25 o
   0  11  10       15.50       15.76     13.06 o
   1  11  10       13.07       40.31     17.50 o
   2  11  10        2.29      -18.19     12.75 o
  -4  12  10        5.17       32.35     24.25 o
  -3  12  10        1.52       10.10     18.85 o
  -2  12  10       27.37       16.78     12.40 o
  -1  12  10       74.87       77.65     16.74 o
   0  12  10       17.66       23.61     13.15 o
   1  12  10       50.23       54.88     17.47 o
   2  12  10        0.93        7.21     16.09 o
  -4  13  10       41.72       51.70     23.81 o
  -3  13  10        2.04       11.57     18.43 o
  -2  13  10        3.60       17.06     11.66 o
  -1  13  10        5.77        5.46     11.14 o
   0  13  10       35.01       30.29     13.54 o
   1  13  10       18.16      -18.20     14.19 o
  -3  14  10        5.96      -23.39     42.55 o
  -2  14  10        0.06       -1.47     10.90 o
  -1  14  10        0.07       33.21     15.42 o
   0  14  10        9.61       46.88     17.53 o
   1  14  10        2.42       15.18     15.22 o
  -2  15  10       15.24       24.27     19.75 o
  -1  15  10        7.58       19.70     14.83 o
   0  15  10        3.18        2.34     14.09 o
  -3   0  11       28.22       44.97     37.04 o
  -1   0  11        2.42       10.58     32.19 o
   1   0  11       10.61      -15.87     31.31 o
  -4   1  11       10.31        3.33     22.59 o
  -3   1  11       16.54       -9.87     23.50 o
  -2   1  11        2.35       -9.57     21.27 o
  -1   1  11       12.78      -15.12     21.80 o
   0   1  11        2.25      -27.80     22.71 o
   1   1  11       22.58        6.55     23.98 o
   2   1  11        0.00      -17.26     20.41 o
  -4   2  11        4.28       10.07     23.28 o
  -3   2  11        0.18        0.41     22.39 o
  -2   2  11       13.52        3.10     29.76 o
  -1   2  11        9.27       -7.82     21.53 o
   0   2  11        0.00      -10.26     23.07 o
   1   2  11        8.10        2.66     26.46 o
   2   2  11        1.76       -0.73     21.09 o
  -4   3  11        1.82      -29.67     19.78 o
  -3   3  11       33.83       29.64     25.08 o
  -2   3  11       23.40       35.19     23.81 o
  -1   3  11       31.07       34.28     24.35 o
   0   3  11       12.71      -13.91     21.98 o
   1   3  11       12.75      -11.78     22.13 o
   2   3  11        1.04        6.94     32.63 o
  -4   4  11       40.08       41.25     26.05 o
  -3   4  11        1.12        4.00     22.52 o
  -2   4  11       20.43        0.06     23.15 o
  -1   4  11       17.17       -7.10     21.39 o
   0   4  11        0.39       -4.29     23.05 o
   1   4  11       14.09       16.42     22.44 o
  -4   5  11       35.32       49.19     24.89 o
  -3   5  11        5.83       13.84     14.41 o
  -2   5  11        2.06        9.79     15.88 o
  -1   5  11        1.26       -0.10     22.28 o
   0   5  11       30.35       -1.67     23.28 o
   1   5  11        2.32       15.37     14.70 o
  -3   6  11        0.59      -13.30     18.10 o
  -2   6  11       23.57       25.79     14.64 o
  -1   6  11        0.20        9.28     14.40 o
   0   6  11        6.67       -6.08     11.77 o
   1   6  11       13.81        5.98     22.39 o
  -3   7  11        5.24       -9.57     21.83 o
  -2   7  11        0.40        3.64     11.81 o
  -1   7  11       61.56       63.73     23.54 o
   0   7  11        0.11       -1.45     13.38 o
   1   7  11       15.90       -5.60     13.96 o
  -3   8  11       38.50       30.55     23.85 o
  -2   8  11       26.90       31.71     14.01 o
  -1   8  11        2.37      -11.76     13.03 o
   0   8  11        2.83        4.45     14.15 o
  -2   9  11        4.00        6.09     13.69 o
  -1   9  11       19.92       12.05     14.87 o
   0   9  11        2.50        5.30     14.08 o
 
